# Supplementary material for: Scale‐dependent effects of host patch traits on species composition in a stickleback parasite metacommunity
Source: Ecology. 2020 Oct 1;101(12):e03181. doi: 10.1002/ecy.3181 (PMC7757261; doi:10.1002/ecy.3181)
Supplement: Supplementary file 2 — Data S1 [file ECY-101-e03181-s002.zip]

Archive with 6 entries (6 files):
- FishTraitData.csv
- GeographicData.csv
- IndividualFishHeterozygosity.csv
- SNP genotypes.csv
- SNP locus information.csv
- SNP metadata.csv
