# Supplementary material for: Scale‐dependent effects of host patch traits on species composition in a stickleback parasite metacommunity
Source: Ecology. 2020 Oct 1;101(12):e03181. doi: 10.1002/ecy.3181 (PMC7757261; doi:10.1002/ecy.3181)
Supplement: Supplementary file 2 — Data S1 [file ECY-101-e03181-s002.zip › GeographicData.csv]

	site_name	habitat_type	utm_N	utm_E	elevation_m	maximum_depth_m	surface_area_ha	perimeter_km	other_species	watershed	waterbody_ID_code	distance_from_ocean_km	Date.x	chlorophyll_a_ug_L.1	Water	Secchi_m	Thermocline_m	meantemp	meanO2	meanuS	Date.y	Depth_m	Daphnia	Bosmina	Scapholebris	Holopedium	Polyphemus	Leptodora	Ceriodaphnia	Macrothricidae	DiaphanosomaBrachiurum	Nauplii	Cyclopoid	Calanoid	LargeCal	Harpactocoid	chironomidlarvae	watermite	chaoborus	PlanktonNMDS1	PlanktonNMDS2	PlanktonNMDS3	meanL_bosmina	meanL_calanoid	meanL_ceriodaphnia	meanL_cyclopoid	meanL_daphnia	meanL_diaphanosoma	meanL_holopedium
1	Adam and Eve Estuary	Estuary	5590658	291022	0	2	NA	NA		Adam River		0	NA	NA	Marine	NA	NA	NA	NA	NA	NA	NA	NA	NA	NA	NA	NA	NA	NA	NA	NA	NA	NA	NA	NA	NA	NA	NA	NA	NA	NA	NA	NA	NA	NA	NA	NA	NA	NA
2	Amor Bridge	Stream	5570306	310106	166	1	NA	NA		Amor River		13.5	NA	NA	Fresh	NA	NA	NA	NA	NA	NA	NA	NA	NA	NA	NA	NA	NA	NA	NA	NA	NA	NA	NA	NA	NA	NA	NA	NA	NA	NA	NA	NA	NA	NA	NA	NA	NA	NA
3	Amor Lake	Lake	5559399	315779	209	49	329.86	20.13	Cutthroat Trout; Kokanee;Prickly Sculpin;Rainbow Trout;Sockeye Salmon	Amor River	920-700700-84700	27.5	28-May	0.23	Fresh	10	NA	17.1	95.5	21.2333333333333	28-May-09	2	0	1.815286624	0	0.398089172	0.095541401	0	0	0	0	3.853503185	0.700636943	0.557324841	0	0	0	0.015923567	0	0.0619280440585608	0.320347546113653	0.522047207210978	3.74485596704762	5.80246913555556	NA	5.959292626	NA	NA	NA
4	Blackwater Inlet	Stream	5560105	314925	188	2	NA	NA	Cutthroat Trout; Kokanee	Amor River	920-700700-8470	27	NA	NA	NA	NA	NA	NA	NA	NA	NA	NA	NA	NA	NA	NA	NA	NA	NA	NA	NA	NA	NA	NA	NA	NA	NA	NA	NA	NA	NA	NA	NA	NA	NA	NA	NA	NA	NA
5	Blackwater Lake	Lake	5561779	315242	188	28	37.5	5.75	Cutthroat Trout; Kokanee	Amor River	920-700700-84700	30.11	27-May	1.04	Fresh	3.5	NA	15.9	93.5	21	27-May-09	5	0.089171975	0.318471338	0	0.159235669	0	0	0	0	0.057324841	0.49044586	2.152866242	0.280254777	0	0	0	0.006369427	0	-0.281634286271486	0.186165351227585	0.184655349726842	3.2839506172	7.04077815181818	NA	5.86419753090476	6.59465020566667	6.7654320988	5.91563786025
6	Bob Lake	Lake	5575549	319979	131	10	NA	NA		Pye River		5.53	NA	NA	NA	NA	NA	NA	NA	NA	NA	NA	NA	NA	NA	NA	NA	NA	NA	NA	NA	NA	NA	NA	NA	NA	NA	NA	NA	NA	NA	NA	NA	NA	NA	NA	NA	NA	NA
7	Boot Lake	Lake	5546884	319086	236	32	98.67	6.325	Cutthroat Trout; Dolly Varden; Rainbow Trout; Steelhead	Campbell River	920-627900-3570-051000	29.32	30-May	0.57	Fresh	NA	NA	NA	NA	NA	30-May-09	1	0	0.955414013	0	0.063694268	0	0	0.031847134	0	0	0.063694268	0.127388535	0.031847134	0	0	0	0	0	-0.935209569251713	-0.603070947434006	-0.984923700969548	3.45679012335	NA	NA	6.46090534966667	NA	NA	NA
8	Brewster Lake	Lake	5552089.6	315614.1	186	60	470	16.05	NULL	Campbell River	NULL	32.6	NA	NA	Fresh	7	4	15.8	101.8	19.7333333333333	7-Jun-09	5	13.75796178	2.038216561	0.050955414	4.904458599	0	0	0	0	0	0.178343949	1.27388535	2.777070064	0.057324841	0	0	0	0	0.318610525755961	0.0745488099489949	-0.592276946081413	4.72075249857143	9.695664657	NA	7.21340388	10.2849002837692	NA	9.35185185135
9	Browns Bay Lake	Lake	5558988	327438	107	18.5	7.9	1.75	Coho; Cutthroat; Rainbow	Browns Bay Creek	920-646600-34000	0	4-Jun	0.1	Fresh	8.5	3.75	16.9333333333333	96.7333333333333	22.4333333333333	4-Jun-09	5	2.032426173	1.650260567	0	3.074696005	0	0	0	0	0.069484655	0.104226983	4.7596989	0.85118703	0	0	0	0.017371164	0.006369427	-0.135555890868508	0.297375958294978	-0.125475548380847	3.2154882155	8.32098765393333	NA	6.0061728396	10.0336700331818	NA	8.48765432085
10	Campbell River Marsh	Estuary	5545371	338386	1	1	NA	NA		Campbell River		0.2	NA	NA	Marine	NA	NA	NA	NA	NA	NA	NA	NA	NA	NA	NA	NA	NA	NA	NA	NA	NA	NA	NA	NA	NA	NA	NA	NA	NA	NA	NA	NA	NA	NA	NA	NA	NA	NA
11	Campbell River Point	Estuary	5546368	338388	0	1	NA	NA		Campbell River		0	NA	NA	Marine	NA	NA	NA	NA	NA	NA	NA	NA	NA	NA	NA	NA	NA	NA	NA	NA	NA	NA	NA	NA	NA	NA	NA	NA	NA	NA	NA	NA	NA	NA	NA	NA	NA	NA
12	Cecil Lake	Lake	5567980	318586	155	21	13.9	2.4	Cutthroat Trout; Prickly Sculpin	Amor River	920-700700-58100-71800	15.04	3-Jun	0.76	Fresh	7.5	5	15.8666666666667	88.2	17.8666666666667	3-Jun-09	5	2.732484076	0.401273885	0	2.503184713	0	0	0	0	0.630573248	0.267515924	1.222929936	6.01910828	0.095541401	0	0	0.031847134	0	0.213237287356083	0.240013328549692	-0.204991397111265	4.64085297422727	11.1912497284035	NA	6.278229449	8.7901234563	8.2345679011	12.62345678935
13	Cedar Lake	Lake	5564339	316861	204	20	23.1	4.19	Cutthroat Trout; Prickly Sculpin	Amor River	22300	23.23		0.78	Fresh	NA	NA	NA	NA	NA	2009	3	0.063694268	0.053078556	0	0.010615711	0.08492569	0.010615711	0	0	0	0.308820691	2.161744837	4.36209226	0	0	0.010615711	0	0	0.49981146573595	-0.742136458334876	0.380632949646383	3.0123456792	7.51650875667442	NA	6.64082687346512	8.10699588483333	NA	7.407407407
14	Comida Lake	Lake	5558166	319256	212	14	16.1	3.32	Cutthroat Trout; Kokanee; Sculpin	Mohun River	920-643100	16.5	2-Jun	0.49	Fresh	5	4	15.1333333333333	91.3666666666667	16.7666666666667	2-Jun-09	5	0.044585987	0.993630573	0	0.159235669	0.012738854	0	0	0	0.050955414	1.740976645	6.242038217	0.649681529	0	0	0	0	0	-0.284496365372854	-0.127629026328898	0.32722991196901	3.10185185183333	8.80144032816667	NA	5.6613756614	6.646090535	6.0740740738	8.641975309
15	Comida Stream	Stream	5557266	319656	205	1	NA	NA		Mohun River	920-643100	16	NA	NA	Fresh	NA	NA	NA	NA	NA	NA	NA	NA	NA	NA	NA	NA	NA	NA	NA	NA	NA	NA	NA	NA	NA	NA	NA	NA	NA	NA	NA	NA	NA	NA	NA	NA	NA	NA
16	Cranberry Lake	Lake	5551340	324365	189	10	55.4176476	0.84		Mohun River		7.7	NA	NA	Fresh	3	NA	22.2	92.05	23.85	11-Jun-09	3	26.59235669	4.003639672	0	9.394904459	0	0	0	0	34.23566879	5.186533212	1.546860783	4.094631483	0	0	0	0.227479527	1.137397634	0.0622842657840077	0.697105431173036	-0.142703567004768	3.18636096414286	7.691024357	NA	6.50617283923333	8.4876543206	6.90740740745	12.03703703445
17	Dugout Lake	Lake	5561994	319853	227	2	1.5	0.78	Cutthroat Trout; Prickly Sculpin	Amor River	920-700700-84700-70700	34.11	NA	NA	NA	NA	NA	NA	NA	NA	NA	NA	NA	NA	NA	NA	NA	NA	NA	NA	NA	NA	NA	NA	NA	NA	NA	NA	NA	NA	NA	NA	NA	NA	NA	NA	NA	NA	NA
18	Echo Lake	Lake	5539718	327353	220	14	20.6	3.15	Cutthroat Trout; Dolly Varden; Rainbow Trout	Quinsam River	920-627900-03600-52500	16.36	10-Jun	1.14	Fresh	5.5	NA	19.0333333333333	94.9333333333333	53.8333333333333	10-Jun-09	5	0.082802548	0.554140127	0	0.210191083	0	0	0.006369427	0.012738854	0	0	43.06369427	0.01910828	0	0	0	0	0	-1.34561252586133	-0.391404831853946	0.181086643863258	3.3024691359	12.4691358	5.308641975	6.169753086525	8.78442545084615	NA	6.42563198128571
19	Farewell Inlet	Stream	5563828	315434	210	5	NA	NA		Amor River	920-700700-84700	22.7	NA	NA	NA	NA	NA	NA	NA	NA	NA	NA	NA	NA	NA	NA	NA	NA	NA	NA	NA	NA	NA	NA	NA	NA	NA	NA	NA	NA	NA	NA	NA	NA	NA	NA	NA	NA	NA
20	Farewell Lake	Lake	5564245	315400	207	12	20.3	3.95	Cutthroat Trout; Kokanee; Rainbow Trout; Sockeye Salmon	Amor River	920-700700-84700	25.87		0.91	Fresh	4.2	NA	14.7666666666667	90.4	20.0333333333333	2009	8.5	1.288872237	2.128137879	0	0.067440989	0.02248033	0	0	0	0.078681154	0.779318097	2.547770701	0.041213938	0	0	0	0.018733608	0	-0.20116972426254	0.389411379750327	0.213341269118027	4.3329350856129	9.83539094577778	NA	6.94496756644068	7.288207748	6.07182940527273	NA
21	Farewell Stream	Stream	5564642	314896	180	2	NA	NA		Amor River	920-700700-84700	22	NA	NA	NA	NA	NA	NA	NA	NA	NA	NA	NA	NA	NA	NA	NA	NA	NA	NA	NA	NA	NA	NA	NA	NA	NA	NA	NA	NA	NA	NA	NA	NA	NA	NA	NA	NA	NA
22	First Lake	Lake	5548119	300414	360	13	10.1	1.84	Coho	Salmon River	920-725300-73100-05800	51.25	NA	NA	NA	NA	NA	NA	NA	NA	NA	NA	NA	NA	NA	NA	NA	NA	NA	NA	NA	NA	NA	NA	NA	NA	NA	NA	NA	NA	NA	NA	NA	NA	NA	NA	NA	NA	NA
23	Fry Lake	Lake	5544508	315779	179	20	70.7	7.23	Cutthroat; Dolly Varden; Rainbow; Steelhead	Campbell River	920-627900-35700	34.05	15-Jun	1.08	Fresh	5.5	4	18.9666666666667	93.1333333333333	26.7666666666667	15-Jun-09	5	1.250723798	0.560509554	0	2.015055009	0.076433121	0	0	0	0.146496815	0.388535032	0.847133758	0.707006369	0	0	0	0.025477707	0	0.137082416844386	0.317183204738414	0.052743601677562	4.20289855052174	8.58796296245833	NA	6.074074074075	8.4259259256	8.14814814816667	8.14814814775
24	Gosling Lake	Lake	5547004	320855	230	40	62.5	6.608	Cutthroat Trout; Rainbow Trout	Campbell River	920-700700-84700	28.6	30-May	0.48	Fresh	8	NA	NA	NA	NA	29-May-09	6	0.026539278	1.592356688	0	0.079617834	0.010615711	0.005307856	0	0	0	23.14225053	5.095541401	24.01273885	0	0	0	0	0	-0.0179273641540838	-0.388403733556626	0.705810173710483	4.48148148155	6.02586713695238	NA	5.1790123457	7.1604938274	NA	NA
25	Gray Lake	Lake	5548001	314224	183	23	52.9	5.32	Cutthroat Trout; Dolly Varden; Rainbow Trout	Campbell River	920-627900-35700	37.65		0.83	Fresh	7.5	NA	19.4	88.3666666666667	22.3666666666667	10-Jun-09	5	0.159235669	0.331210191	0.006369427	0.01910828	0	0	0	0	0.025477707	0.140127389	0.50955414	0.50955414	0	0	0	0	0	-0.240154194572649	-0.311523584931784	-0.0227147615487505	4.3856554967619	7.0833333333125	NA	6.1327160494	9.37037036995	7.5308641975	7.716049383
26	Higgens Lake	Lake	5549207	320469	236	12	105	1.16		Campbell River		30.6	30-May	1.33	Fresh	NA	NA	NA	NA	NA	30-May-09	5	0.687898089	138.7261146	0	1.222929936	0	0	0	0	0	0	10.60509554	0	0	0	0	0.031847134	0	-0.649744770106873	0.654443964199751	-0.0232989473205562	3.26355340847826	NA	NA	6.046296296375	8.87037037015	NA	NA
27	Lawson Lake	Lake	5545844	315317	182	20	22.9	2.81	Cutthroat Trout; Steelhead	Campbell River	920-627900-35700-05100	34.05	15-Jun	1.67	Fresh	5.5	4.5	16.1666666666667	92.3	26.0333333333333	15-Jun-09	5	3.662420382	0.891719745	0	1.369426752	0.057324841	0	0	0	2.484076433	0.25477707	1.52866242	6.284501062	0.012738854	0	0	0.006369427	0	0.242031791606142	0.119330701262993	0.0121577951264081	6.50720164616667	8.591470258	NA	6.21198434202439	9.7962962956	6.9938271604	12.7469135784
28	Little Goose Lake	Lake	5559765	322236	205	11	5.9	1.34	Coastal Cutthroat Trout; Cutthroat Trout; Kokanee, Prickly Sculpin, Rainbow	Mohun River	920-643100-00385SALM	15.6	5-Jun	0.83	Fresh	5	2.5	18.15	102.1	24.35	5-Jun-09	3	10.82802548	0.50955414	0.127388535	18.47133758	1.146496815	0	0	0	1.401273885	1.52866242	4.203821656	18.21656051	0	0	0	0	0	0.491938367904511	0.0977436200896846	-0.0160746125916543	3.06172839495	7.00764256319048	NA	6.45633287618519	8.55967078181481	7.572016461	11.6358024674
29	Little Mud Lake	Lake	5564752	318009	205	12	4.4	1.012	Cutthroat Trout; Dolly Varden; Kokanee; Prickly Sculpin; Sculpin (General)	Amor River	920-700700-84700	19.56	29-May	0.71	Fresh	7.5	NA	14.3333333333333	92.6666666666667	18.5333333333333	29-May-09	5	3.219455704	0.261146497	0	6.253618992	0.114649682	0	0	0	0.401273885	0.312101911	0.713375796	2.594093804	0.127388535	0	0	0	0	0.457533881317114	0.11087024717409	-0.239692032883999	4.532627866	11.915395788	NA	7.21941638597727	9.19135802435	7.6481481482	11.3395061717
30	Little Woss Lake	Lake	5561258	670547	153	9	9.8	2.13		Woss River	920-825900-55500-31000	59.35	NA	NA	NA	NA	NA	NA	NA	NA	NA	NA	NA	NA	NA	NA	NA	NA	NA	NA	NA	NA	NA	NA	NA	NA	NA	NA	NA	NA	NA	NA	NA	NA	NA	NA	NA	NA	NA
31	Lower Campbell Lake	Lake	5545324	322686	197	60	2800	35.81		Campbell River		17.5	NA	NA	Fresh	NA	NA	NA	NA	NA	NA	NA	NA	NA	NA	NA	NA	NA	NA	NA	NA	NA	NA	NA	NA	NA	NA	NA	NA	NA	NA	NA	NA	NA	NA	NA	NA	NA	NA
32	Lower Stella Lake	Lake	5576289	318433	133	25	33	4.11	Cutthroat; Koaknee	Pye River	920-686300-26500	8.85	12-Jun	0.67	Fresh	5	NA	18.6666666666667	94.9666666666667	14.8666666666667	12-Jun-09	5	7.579617834	0.25477707	0	15.92356688	0.063694268	0	0	0	4.331210191	0.382165605	0.25477707	1.78343949	0	0	0	0.063694268	0	0.268671231028064	0.509792569473195	-0.175609112198403	NA	NA	NA	NA	NA	NA	NA
33	McCreight Lake	Lake	5578601	312181	60	55	292	13.71	Cutthroat; Dolly Varden; Koaknee; Sculpin; Sockeye	Amor River	920-700700	6.33	31-May	1.42	Fresh	NA	NA	NA	NA	NA	31-May-09	7.5	0.42462845	2.309978769	0	0.050955414	0	0.016985138	0	0	0.220806794	9.299363057	34.14012739	8.516833485	0	0	0	0	0	-0.22206869320298	-0.394074994060614	0.425077146455899	3.52592592608	8.53249475845283	NA	5.598765432075	6.73868312758333	7.098765432	NA
34	McCreight Stream	Stream	5578906	311711	59	2	NA	NA		Amor River		5.3	NA	NA	Fresh	NA	NA	NA	NA	NA	NA	NA	NA	NA	NA	NA	NA	NA	NA	NA	NA	NA	NA	NA	NA	NA	NA	NA	NA	NA	NA	NA	NA	NA	NA	NA	NA	NA	NA
35	McNair Lake	Lake	5567169	316386	192	23	19.7	3.38		Amor River	920-700700-58100-54900	13.55	1-Jun	0.71	Fresh	6	4	16.7666666666667	102.2	23.8333333333333	1-Jun-09	5	0.866242038	0.611464968	0	12.56900212	0	0	0	0	1.197452229	0.305732484	3.617834395	2.140127389	0	0	0	0	0	-0.0819708123326635	0.00472711089444808	-0.344605314566249	3.8215488215	7.97350195712195	NA	6.53145208695238	9.68518518445	8.4135802469	10.98765432045
36	Merril Lake	Lake	5548351	316999	264	29	65.62	3.6	Cutthroat; Rainbow; Steelhead	Campbell River	920-627900-35700-05100	32.02	7-Jun	0.83	Fresh	7.5	6	18.4	99.8666666666667	21.2666666666667	7-Jun-09	5	0.197452229	0.152866242	0	0.01910828	0	0	0	0	0.006369427	1.656050955	7.643312102	4.649681529	0	0	0	0.01910828	0	-0.347060491682837	0.104677077950809	0.455860615390029	4.39393939390909	6.64538101296552	NA	5.68503462804878	7.04879482652381	7.901234568	NA
37	Mini Stella Lake	Lake	5575597	319971	130	3	1.3	0.99		Pye River		9.42	NA	NA	NA	NA	NA	NA	NA	NA	NA	NA	NA	NA	NA	NA	NA	NA	NA	NA	NA	NA	NA	NA	NA	NA	NA	NA	NA	NA	NA	NA	NA	NA	NA	NA	NA	NA	NA
38	Mohun Creek	Stream	5553707	330071	10	1	NA	NA		Mohun River		0.23	NA	NA	Fresh	NA	NA	NA	NA	NA	NA	NA	NA	NA	NA	NA	NA	NA	NA	NA	NA	NA	NA	NA	NA	NA	NA	NA	NA	NA	NA	NA	NA	NA	NA	NA	NA	NA	NA
39	Mohun Lake	Lake	5559827	322238	205	43	620.9	31.207	Coastal Cutthroat Trout; Cutthroat Trout; Kokanee; Prickly Sculpin; Rainbow Trout	Mohun River	920-643100	11.45	NA	NA	NA	NA	NA	NA	NA	NA	NA	NA	NA	NA	NA	NA	NA	NA	NA	NA	NA	NA	NA	NA	NA	NA	NA	NA	NA	NA	NA	NA	NA	NA	NA	NA	NA	NA	NA
40	Mud Lake	Lake	5562558	317676	207	22.5	38.9	4.69	Cutthroat Trout; Rainbow Trout	Amor River	920-700700-84700	20.47	29-May	0.47	Fresh	9	6	16.4333333333333	92	19.3	29-May-09	5	3.286624204	1.656050955	0	7.388535032	0.108280255	0.044585987	0	0	0	0.101910828	1.52866242	6.267515924	0	0	0	0	0	0.425467448405778	-0.258537860595901	-0.00691341286883833	4.68518518525	7.05761316866667	NA	6.055555555625	10.93827160315	NA	12.4074074052
41	Muskeg Lake	Lake	5563937	315816	188	4	11.2	2.18	Cutthroat Trout	Amor River	920-700700-84700-22300	26.89	NA	NA	Fresh	NA	NA	NA	NA	NA	NA	NA	NA	NA	NA	NA	NA	NA	NA	NA	NA	NA	NA	NA	NA	NA	NA	NA	NA	NA	NA	NA	NA	NA	NA	NA	NA	NA	NA
42	Ormund Lake	Lake	5561643	319602	227	20	5.6	1.23	Cutthroat Trout	Amor River	920-700700-84700-70700	34.11	1-Jun	0.6	Fresh	6.5	4.5	15.7	93.8333333333333	16.7333333333333	1-Jun-09	5	7.324840764	1.01910828	0	9.171974522	0	0	0	0	0.356687898	0.382165605	14.20382166	4.356687898	0	0	0	0	0	-0.103709860655123	0.016350773481067	-0.215137389398011	3.65881032554545	7.57680160774419	NA	6.10185185185	8.248089359	7.18106995891667	9.79629629625
43	Pye Creek	Stream	5576518	316508	114	1	NA	NA		Pye River		5.75	NA	NA	Fresh	NA	NA	NA	NA	NA	NA	NA	NA	NA	NA	NA	NA	NA	NA	NA	NA	NA	NA	NA	NA	NA	NA	NA	NA	NA	NA	NA	NA	NA	NA	NA	NA	NA	NA
44	Pye Outlet	Estuary	5578861	320730	0	1	NA	NA	Cutthroat Trout	Pye River	NULL	0	NA	NA	Marine	NA	NA	NA	NA	NA	NA	NA	NA	NA	NA	NA	NA	NA	NA	NA	NA	NA	NA	NA	NA	NA	NA	NA	NA	NA	NA	NA	NA	NA	NA	NA	NA	NA	NA
45	Roberts Lake	Lake	5565502	318883	160	53	160	8.175	Cutthroat Trout; Dolly Varden; Kokanee; Prickly Sculpin; Rainbow Trout; Slimy Sculpin	Amor River	920-700700-58100	22.41	NA	NA	Fresh	NA	NA	NA	NA	NA	NA	NA	NA	NA	NA	NA	NA	NA	NA	NA	NA	NA	NA	NA	NA	NA	NA	NA	NA	NA	NA	NA	NA	NA	NA	NA	NA	NA	NA
46	Roberts Stream	Stream	5566995	317767	157	2	NA	NA		Amor River	920-700700-58100	22.4	NA	NA	NA	NA	NA	NA	NA	NA	NA	NA	NA	NA	NA	NA	NA	NA	NA	NA	NA	NA	NA	NA	NA	NA	NA	NA	NA	NA	NA	NA	NA	NA	NA	NA	NA	NA	NA
47	Sayward Estuary	Estuary	5584684	290511	0	2	NA	NA		Salmon River	NULL	0	NA	NA	Marine	8.5	3.75	16.9333333333333	96.7333333333333	22.4333333333333	NA	NA	NA	NA	NA	NA	NA	NA	NA	NA	NA	NA	NA	NA	NA	NA	NA	NA	NA	NA	NA	NA	NA	NA	NA	NA	NA	NA	NA
48	Second Lake	Lake	5548662	300767	371	11	6.7	1.77	Coho	Salmon River	920-725300-73100-05800	51.25	NA	NA	NA	NA	NA	NA	NA	NA	NA	NA	NA	NA	NA	NA	NA	NA	NA	NA	NA	NA	NA	NA	NA	NA	NA	NA	NA	NA	NA	NA	NA	NA	NA	NA	NA	NA	NA
49	Snow Lake	Lake	5576619	315338	116	3	3.4	1.34		Pye River	920-686300-41900	7.55	NA	NA	Fresh	2	NA	23	94.6	31.8	NA	NA	NA	NA	NA	NA	NA	NA	NA	NA	NA	NA	NA	NA	NA	NA	NA	NA	NA	NA	NA	NA	NA	NA	NA	NA	NA	NA	NA
50	Snow Outlet	Stream	5576602	315360	114	1	NA	NA		Pye River	920-686300-41900	7.2	NA	NA	NA	NA	NA	NA	NA	NA	NA	NA	NA	NA	NA	NA	NA	NA	NA	NA	NA	NA	NA	NA	NA	NA	NA	NA	NA	NA	NA	NA	NA	NA	NA	NA	NA	NA	NA
51	Stella Lake	Lake	5574926	320709	151	40	800	17.63		Pye River		9.5	12-Jun	0.67	Fresh	8.5	NA	18.5333333333333	100	14.2	12-Jun-09	5	0.993630573	1.452229299	0	1.49044586	0.114649682	0	0	0	0.305732484	0.305732484	0.305732484	2.904458599	0	0	0	0.038216561	0	0.187028797570101	0.271266433261691	0.110004716764332	3.75661375657143	6.50352733682143	NA	6.512345678875	8.7948265722381	6.19047619057143	8.69341563775
52	Upper Campbell Lake	Lake	5541303	314796	221	12.2	2406	54.42	Cutthroat trout; dolly varden; prickly sculpin; rainbow trout	Campbell River	920-627900-00104	36.95	10-Jun	0.41	Fresh	11	NA	17.4666666666667	103.733333333333	43.8333333333333	10-Jun-09	5	1.040339703	3.057324841	0	2.547770701	0.012738854	0.025477707	0	0	0	0.095541401	0.165605096	0.159235669	0	0	0.006369427	0	0	0.513316489123118	-0.719072888906939	-0.315605833566008	5.49088771328571	5.61167227809091	NA	5.06172839514286	10.0058788941429	NA	9.41358024645
53	Village Bay Lake	Lake	5559913	343769	14	14	76	9.9	Coho; Cutthraot; Kokanee; Prickly Sculpin; Rainbow; Sockeye	Village Bay		1.45	NA	NA	Fresh	NA	NA	NA	NA	NA	NA	NA	NA	NA	NA	NA	NA	NA	NA	NA	NA	NA	NA	NA	NA	NA	NA	NA	NA	NA	NA	NA	NA	NA	NA	NA	NA	NA	NA
54	Village Bay Stream	Stream	5559586	342428	17	1	NA	NA		Village Bay		1.6	NA	NA	Fresh	NA	NA	NA	NA	NA	NA	NA	NA	NA	NA	NA	NA	NA	NA	NA	NA	NA	NA	NA	NA	NA	NA	NA	NA	NA	NA	NA	NA	NA	NA	NA	NA	NA	NA
55	Woss Lake	Lake	5561804	669641	147	155	1288	38.105	Chinook; Coho; Cutthroat; Dolly Varden; Koaknee; Rainbow; Sockeye; Sculpin	Woss River	920-825900-55500	59.35	NA	NA	NA	NA	NA	NA	NA	NA	NA	NA	NA	NA	NA	NA	NA	NA	NA	NA	NA	NA	NA	NA	NA	NA	NA	NA	NA	NA	NA	NA	NA	NA	NA	NA	NA	NA	NA
[truncated: 17 more columns]
