# Supplementary material for: Scale‐dependent effects of host patch traits on species composition in a stickleback parasite metacommunity
Source: Ecology. 2020 Oct 1;101(12):e03181. doi: 10.1002/ecy.3181 (PMC7757261; doi:10.1002/ecy.3181)
Supplement: Supplementary file 2 — Data S1 [file ECY-101-e03181-s002.zip › IndividualFishHeterozygosity.csv]

	fish.id	Site	Watershed	habitat	Hetscores
1	crb21	Cranberry Lake	Mohun	L	0.0551851778144839
2	crb29	Cranberry Lake	Mohun	L	0.0559676061420038
3	mcb08	Mohun Bridge	Mohun	S	0.0784432958346002
4	crb31	Cranberry Lake	Mohun	L	0.0532671644027608
5	sno09	Snow Lake	Pye	L	0.0753185428008351
6	bob38	Bob Lake	Pye	L	0.0516766950396243
7	mcb06	Mohun Bridge	Mohun	S	0.0738333715625557
8	ech02	Echo Lake	Quinsam	L	0.0441105929380413
9	law25	Lawson Lake	Campbell	L	0.0825121062353352
10	hig07	Higgins Lake	Campbell	L	0.053241546133837
11	bob40	Bob Lake	Pye	L	0.0506304426263079
12	grl05	Gray Lake	Campbell	L	0.0842070773263434
13	bob27	Bob Lake	Pye	L	0.0493549982876061
14	hig08	Higgins Lake	Campbell	L	0.050770128253128
15	sno13	Snow Lake	Pye	L	0.0784930440460047
16	mcb09	Mohun Bridge	Mohun	S	0.072648052640939
17	mcb26	Mohun Bridge	Mohun	S	0.0711731202260585
18	sno14	Snow Lake	Pye	L	0.0806678616477461
19	bob32	Bob Lake	Pye	L	0.0559772729348789
20	hig02	Higgins Lake	Campbell	L	0.0565460269575817
21	crb01	Cranberry Lake	Mohun	L	0.0518308118730317
22	mer21	Merril Lake	Campbell	L	0.0594192803328873
23	fri67	Fry Lake	Campbell	L	0.0931736856592348
24	aee56	Adam and Eve Estuary	AEE	M	0.0918812973230788
25	mso21	McCreight Stream	Amor	S	0.0910211980737207
26	moh58	Mohun Lake	Mohun	L	0.0730511099638616
27	crb12	Cranberry Lake	Mohun	L	0.0470656491275048
28	grl15	Gray Lake	Campbell	L	0.0854047403836497
29	sno07	Snow Lake	Pye	L	0.0752501463622332
30	bob14	Bob Lake	Pye	L	0.0509788580878038
31	law37	Lawson Lake	Campbell	L	0.0764164966985861
32	moh23	Mohun Lake	Mohun	L	0.0726967267088008
33	aee58	Adam and Eve Estuary	AEE	M	0.0861275997010069
34	grl04	Gray Lake	Campbell	L	0.0819703022537122
35	lca11	Lower Campbell Lake	Campbell	L	0.0902552711117585
36	ech10	Echo Lake	Quinsam	L	0.0450221940393152
37	hig06	Higgins Lake	Campbell	L	0.0525115209501205
38	crb28	Cranberry Lake	Mohun	L	0.0507928687432711
39	hig04	Higgins Lake	Campbell	L	0.0503842386800271
40	bw378	Blackwater Lake	Amor	L	0.0835102277113084
41	lm19	Little Mud Lake	Amor	L	0.0671454579337433
42	ls39	Lower Stella Lake	Pye	L	0.0888344693938547
43	mer09	Merril Lake	Campbell	L	0.0619518261552559
44	fri69	Fry Lake	Campbell	L	0.0921001570729003
45	ech04	Echo Lake	Quinsam	L	0.0413857051844096
46	mcr13	McCreight Lake	Amor	L	0.0933810895600215
47	brw21	Brewster Lake	Campbell	L	0.0910460811489591
48	lca08	Lower Campbell Lake	Campbell	L	0.0903256293496005
49	grl13	Gray Lake	Campbell	L	0.0792347046043871
50	hig14	Higgins Lake	Campbell	L	0.0526915568342098
51	lm16	Little Mud Lake	Amor	L	0.0676522077416845
52	lm13	Little Mud Lake	Amor	L	0.0649749688766456
53	bm05	Mud Lake	Amor	L	0.0657137876939167
54	crb19	Cranberry Lake	Mohun	L	0.0513956150391829
55	ech07	Echo Lake	Quinsam	L	0.0424944916886052
56	amo45	Amor Lake	Amor	L	0.0772108234029209
57	bm07	Mud Lake	Amor	L	0.0699863802537574
58	bw357	Blackwater Lake	Amor	L	0.0793726535279236
59	aee08	Adam and Eve Estuary	AEE	M	0.0958384952022109
60	say07	Sayward Estuary	Salmon	M	0.0871042106206368
61	mer02	Merril Lake	Campbell	L	0.0625049651249623
62	law10	Lawson Lake	Campbell	L	0.0763044915334268
63	mer12	Merril Lake	Campbell	L	0.0577234294813546
64	aee59	Adam and Eve Estuary	AEE	M	0.0902070089128837
65	fri39	Fry Lake	Campbell	L	0.089360570744893
66	law02	Lawson Lake	Campbell	L	0.0712979721493739
67	aee02	Adam and Eve Estuary	AEE	M	0.0859691992096173
68	aee03	Adam and Eve Estuary	AEE	M	0.089104868285783
69	aee06	Adam and Eve Estuary	AEE	M	0.10548273060624
70	crb30	Cranberry Lake	Mohun	L	0.0496435800404823
71	ech03	Echo Lake	Quinsam	L	0.0421471889446737
72	ced01	Cedar Lake	Amor	L	0.0633280513075358
73	say08	Sayward Estuary	Salmon	M	0.0874408837137833
74	mcb25	Mohun Bridge	Mohun	S	0.0708883222494056
75	bw353	Blackwater Lake	Amor	L	0.0811769683950135
76	crb17	Cranberry Lake	Mohun	L	0.046490008844925
77	blk16	Blackwater Lake	Amor	L	0.0800624076202989
78	ls29	Lower Stella Lake	Pye	L	0.0892606823384665
79	mcr08	McCreight Lake	Amor	L	0.0893383250590054
80	mso05	McCreight Stream	Amor	S	0.0957331600606454
81	grl09	Gray Lake	Campbell	L	0.0800922910479891
82	hig09	Higgins Lake	Campbell	L	0.0471291655675723
83	bm12	Mud Lake	Amor	L	0.0647455182873766
84	upc07	Upper Campbell Lake	Campbell	L	0.0659040303483701
85	mcb19	Mohun Bridge	Mohun	S	0.0700048099263837
86	lca07	Lower Campbell Lake	Campbell	L	0.0884983970491916
87	pyo54	Pye Estuary	Pye	M	0.0906135205126428
88	mer01	Merril Lake	Campbell	L	0.0621630086083578
89	fri32	Fry Lake	Campbell	L	0.0910982814178303
90	upc17	Upper Campbell Lake	Campbell	L	0.0684211774752123
91	blk03	Blackwater Lake	Amor	L	0.0781190086101719
92	mcb24	Mohun Bridge	Mohun	S	0.0745088682096556
93	blk12	Blackwater Lake	Amor	L	0.081894543151757
94	pyo39	Pye Estuary	Pye	M	0.0962422113695961
95	lm12	Little Mud Lake	Amor	L	0.063634464366912
96	bm02	Mud Lake	Amor	L	0.0634732073186355
97	upc02	Upper Campbell Lake	Campbell	L	0.0732533454189824
98	lm14	Little Mud Lake	Amor	L	0.0661298590880106
99	law38	Lawson Lake	Campbell	L	0.0746060878900163
100	amb61	Amor Stream	Amor	S	0.0903160266200424
101	aee01	Adam and Eve Estuary	AEE	M	0.0882825631800891
102	blk17	Blackwater Lake	Amor	L	0.0824175824175824
103	bw350	Blackwater Lake	Amor	L	0.080860930642235
104	upc09	Upper Campbell Lake	Campbell	L	0.0654526734190551
105	law14	Lawson Lake	Campbell	L	0.0763539444076288
106	mcn09	McNair Lake	Amor	L	0.0598927397497261
107	mso02	McCreight Stream	Amor	S	0.0964166359430563
108	pyo62	Pye Estuary	Pye	M	0.098572165835197
109	mcn03	McNair Lake	Amor	L	0.0685504117292629
110	mcr22	McCreight Lake	Amor	L	0.095595954713333
111	lca06	Lower Campbell Lake	Campbell	L	0.0892514721105059
112	blk06	Blackwater Lake	Amor	L	0.0800725104045995
113	lg08	Little Goose Lake	Mohun	L	0.0707665330661323
114	sno19	Snow Lake	Pye	L	0.0789215474522824
115	bw355	Blackwater Lake	Amor	L	0.0829803309026392
116	bm03	Mud Lake	Amor	L	0.0650799774460634
117	lm01	Little Mud Lake	Amor	L	0.0668726985796949
118	bm06	Mud Lake	Amor	L	0.0678969753766619
119	bm01	Mud Lake	Amor	L	0.0624674595477515
120	bob11	Bob Lake	Pye	L	0.044290065963928
121	mcn05	McNair Lake	Amor	L	0.0564761964498526
122	upc01	Upper Campbell Lake	Campbell	L	0.0680562116202173
123	mcr19	McCreight Lake	Amor	L	0.0905499431593715
124	mer10	Merril Lake	Campbell	L	0.0562488430924909
125	ech08	Echo Lake	Quinsam	L	0.0359160613397902
126	mcn06	McNair Lake	Amor	L	0.0570965417867435
127	sno17	Snow Lake	Pye	L	0.0731490021143506
128	mcr12	McCreight Lake	Amor	L	0.088296231676351
129	mer05	Merril Lake	Campbell	L	0.0548410481131845
130	mso11	McCreight Stream	Amor	S	0.0973690101681336
131	bm13	Mud Lake	Amor	L	0.0617343684708263
132	amo39	Amor Lake	Amor	L	0.0767325749248434
133	say06	Sayward Estuary	Salmon	M	0.087642881884309
134	mso12	McCreight Stream	Amor	S	0.0946076468232467
135	fri76	Fry Lake	Campbell	L	0.0913380111299298
136	ls09	Lower Stella Lake	Pye	L	0.0886647634202275
137	hig05	Higgins Lake	Campbell	L	0.061991618095433
138	law15	Lawson Lake	Campbell	L	0.072888424578597
139	cec09	Cecil Lake	Amor	L	0.0606957461301764
140	law36	Lawson Lake	Campbell	L	0.0756355676221207
141	mso03	McCreight Stream	Amor	S	0.0934596847423689
142	aee04	Adam and Eve Estuary	AEE	M	0.0922002646415832
143	blk28	Blackwater Lake	Amor	L	0.0819963657260006
144	lca01	Lower Campbell Lake	Campbell	L	0.0862024972632168
145	pyo69	Pye Estuary	Pye	M	0.0975717874205782
146	cec03	Cecil Lake	Amor	L	0.0605769445623757
147	pyo36	Pye Estuary	Pye	M	0.0914333561336887
148	crb09	Cranberry Lake	Mohun	L	0.0490034788271383
149	ls13	Lower Stella Lake	Pye	L	0.0905611268468193
150	ls41	Lower Stella Lake	Pye	L	0.0824874783919153
151	lca15	Lower Campbell Lake	Campbell	L	0.0883677393240235
152	brb07	Browns Bay Lake	Browns	L	0.0672169654824625
153	grl10	Gray Lake	Campbell	L	0.0782559353119395
154	bob23	Bob Lake	Pye	L	0.0498950723173779
155	aee07	Adam and Eve Estuary	AEE	M	0.10253106304648
156	bob45	Bob Lake	Pye	L	0.0535286188585024
157	mcr09	McCreight Lake	Amor	L	0.0920054098730183
158	bob16	Bob Lake	Pye	L	0.0683160938913826
159	lg24	Little Goose Lake	Mohun	L	0.0770569365919113
160	amb07	Amor Stream	Amor	S	0.0943863225108675
161	cec20	Cecil Lake	Amor	L	0.0593897328444212
162	ced09	Cedar Lake	Amor	L	0.0585205615296415
163	mso07	McCreight Stream	Amor	S	0.0980217886047483
164	mus05	Muskeg Lake	Amor	L	0.0736108629623012
165	mcr20	McCreight Lake	Amor	L	0.0947366108372941
166	bm04	Mud Lake	Amor	L	0.0665051210610996
167	pyo53	Pye Estuary	Pye	M	0.0957958770279876
168	brb05	Browns Bay Lake	Browns	L	0.0673627570302991
169	mso20	McCreight Stream	Amor	S	0.0900678752470143
170	lm10	Little Mud Lake	Amor	L	0.0616544622651764
171	ced10	Cedar Lake	Amor	L	0.064209133685301
172	sno01	Snow Lake	Pye	L	0.0754160281315774
173	mcb28	Mohun Bridge	Mohun	S	0.0741215484233769
174	amb56	Amor Stream	Amor	S	0.0920888065837934
175	grl08	Gray Lake	Campbell	L	0.08324024461821
176	lg20	Little Goose Lake	Mohun	L	0.0697918205674807
177	amo26	Amor Lake	Amor	L	0.0790329875548942
178	mus10	Muskeg Lake	Amor	L	0.0766207044805454
179	grl14	Gray Lake	Campbell	L	0.0795690985972213
180	mcn07	McNair Lake	Amor	L	0.0656219392752204
181	cec07	Cecil Lake	Amor	L	0.0591896394555685
182	mcr14	McCreight Lake	Amor	L	0.0934731267444357
183	mcn10	McNair Lake	Amor	L	0.0616003169525598
184	amb06	Amor Stream	Amor	S	0.0890014122834212
185	brb11	Browns Bay Lake	Browns	L	0.0602323480704572
186	law35	Lawson Lake	Campbell	L	0.0742896946145104
187	amo01	Amor Lake	Amor	L	0.0739191259742855
188	mcb20	Mohun Bridge	Mohun	S	0.0688764846189785
189	brw05	Brewster Lake	Campbell	L	0.0871233558961357
190	mso10	McCreight Stream	Amor	S	0.0930971493259236
191	ech05	Echo Lake	Quinsam	L	0.042636687646925
192	sno04	Snow Lake	Pye	L	0.0830284125499746
193	mus11	Muskeg Lake	Amor	L	0.0743880929541727
194	blk27	Blackwater Lake	Amor	L	0.0811207556803676
195	ced05	Cedar Lake	Amor	L	0.0625580211421555
196	moh38	Mohun Lake	Mohun	L	0.072903082941712
197	amb62	Amor Stream	Amor	S	0.0902315123251166
198	brb03	Browns Bay Lake	Browns	L	0.0595817406165608
199	say04	Sayward Estuary	Salmon	M	0.0881770841782522
200	orm57	Ormund Lake	Amor	L	0.051687412151686
201	lca14	Lower Campbell Lake	Campbell	L	0.0881139203719849
202	mer03	Merril Lake	Campbell	L	0.0562240484768565
203	brb10	Browns Bay Lake	Browns	L	0.0653395975341498
204	mus09	Muskeg Lake	Amor	L	0.0696055384774353
205	orm58	Ormund Lake	Amor	L	0.0540445845924758
206	brb02	Browns Bay Lake	Browns	L	0.0592043481972625
207	mcr06	McCreight Lake	Amor	L	0.0954843942315217
208	cec08	Cecil Lake	Amor	L	0.0576544089898948
209	upc30	Upper Campbell Lake	Campbell	L	0.06899949967403
210	mcn02	McNair Lake	Amor	L	0.056100226247826
211	ced03	Cedar Lake	Amor	L	0.0625989111856682
212	ls72	Lower Stella Lake	Pye	L	0.0923426877268313
213	orm55	Ormund Lake	Amor	L	0.0486971532102173
214	mer11	Merril Lake	Campbell	L	0.0593249700451849
215	amb02	Amor Stream	Amor	S	0.0879940560306522
216	ech06	Echo Lake	Quinsam	L	0.0413142377962218
217	cec01	Cecil Lake	Amor	L	0.0582187673756855
218	mcn01	McNair Lake	Amor	L	0.0616853231984323
219	amo70	Upper Campbell Lake	Campbell	L	0.0705577407055774
220	lg17	Little Goose Lake	Mohun	L	0.0754619405697034
221	ced12	Cedar Lake	Amor	L	0.0553357927018979
222	orm02	Ormund Lake	Amor	L	0.0537827464891112
223	blk04	Blackwater Lake	Amor	L	0.0798002516670465
224	ced11	Cedar Lake	Amor	L	0.0606018998165092
225	moh16	Mohun Lake	Mohun	L	0.070769372547987
226	brw08	Brewster Lake	Campbell	L	0.082987291590872
227	ste19	Stella Lake	Pye	L	0.0857497807658579
228	ced02	Cedar Lake	Amor	L	0.0582282248762883
229	amb05	Amor Stream	Amor	S	0.0912570731166093
230	sno18	Snow Lake	Pye	L	0.0776681521935135
231	mcr10	McCreight Lake	Amor	L	0.0892768749911607
232	lca22	Lower Campbell Lake	Campbell	L	0.0882564222690716
233	amo61	Amor Lake	Amor	L	0.0756897533979002
234	pyo14	Pye Estuary	Pye	M	0.0878270796407006
235	amb08	Amor Stream	Amor	S	0.0910663905605048
236	mer04	Merril Lake	Campbell	L	0.0567195815606081
237	mus15	Muskeg Lake	Amor	L	0.0748166889792309
238	say05	Sayward Estuary	Salmon	M	0.0858452923819742
239	ech09	Echo Lake	Quinsam	L	0.0413915710476139
240	pyo70	Pye Estuary	Pye	M	0.0943939579173289
241	lm11	Little Mud Lake	Amor	L	0.0623109197853537
242	ech01	Echo Lake	Quinsam	L	0.0430874406471469
243	moh13	Mohun Lake	Mohun	L	0.0697778252913174
244	cec04	Cecil Lake	Amor	L	0.0557259986958427
245	brw23	Brewster Lake	Campbell	L	0.0816093344625022
246	orm56	Ormund Lake	Amor	L	0.0520625415834997
247	lg06	Little Goose Lake	Mohun	L	0.0693465502232456
248	ced06	Cedar Lake	Amor	L	0.0611849192100539
249	amo13	Amor Lake	Amor	L	0.0816104819594417
250	amo49	Upper Campbell Lake	Campbell	L	0.075534800567166
251	amo03	Amor Lake	Amor	L	0.0764706830156454
252	pyo55	Pye Estuary	Pye	M	0.0950985929479819
253	bm11	Mud Lake	Amor	L	0.0635590730111466
254	mus01	Muskeg Lake	Amor	L	0.0718586241498495
255	lg23	Little Goose Lake	Mohun	L	0.0713708206034501
256	orm59	Ormund Lake	Amor	L	0.0488752139846007
257	amb01	Amor Stream	Amor	S	0.0941620249594585
258	ste02	Stella Lake	Pye	L	0.0833108386491824
259	upc23	Upper Campbell Lake	Campbell	L	0.0681326374745417
260	amo30	Amor Lake	Amor	L	0.074076983503535
261	fri28	Fry Lake	Campbell	L	0.0888128852654603
262	upc18	Upper Campbell Lake	Campbell	L	0.0696877860908546
263	lm15	Little Mud Lake	Amor	L	0.0627728775644359
264	mso09	McCreight Stream	Amor	S	0.0927901092213574
265	orm08	Ormund Lake	Amor	L	0.0541990518509712
266	pyo73	Pye Estuary	Pye	M	0.0896952140588188
267	orm05	Ormund Lake	Amor	L	0.0571349388100413
268	cec13	Cecil Lake	Amor	L	0.0554513469942308
269	mcn13	McNair Lake	Amor	L	0.0622413535209161
270	ced04	Cedar Lake	Amor	L	0.0604799216454456
271	lca18	Lower Campbell Lake	Campbell	L	0.0875502194561204
272	brw09	Brewster Lake	Campbell	L	0.0812458166593087
273	moh01	Mohun Lake	Mohun	L	0.069742610993587
274	orm07	Ormund Lake	Amor	L	0.0516468767647728
275	amb03	Amor Stream	Amor	S	0.0887294803233035
276	bw351	Blackwater Lake	Amor	L	0.0799050919060468
277	moh78	Mohun Lake	Mohun	L	0.0729114463265511
278	say01	Sayward Estuary	Salmon	M	0.0820242462125574
279	lg05	Little Goose Lake	Mohun	L	0.0680471597642012
280	mcb23	Mohun Bridge	Mohun	S	0.0884964200477327
281	say10	Sayward Estuary	Salmon	M	0.0872110711238081
282	cec10	Cecil Lake	Amor	L	0.0554172291385431
283	orm06	Ormund Lake	Amor	L	0.0540166310359781
284	brb12	Browns Bay Lake	Browns	L	0.06418374489281
285	sno10	Snow Lake	Pye	L	0.0760653674460679
286	blk13	Blackwater Lake	Amor	L	0.0827264371066959
287	lca03	Lower Campbell Lake	Campbell	L	0.0861591492850748
288	upc39	Upper Campbell Lake	Campbell	L	0.0745400458533073
289	mus13	Muskeg Lake	Amor	L	0.0689396897745969
290	grl07	Gray Lake	Campbell	L	0.0756108574582309
291	brw20	Brewster Lake	Campbell	L	0.0849579713216077
292	law18	Lawson Lake	Campbell	L	0.0754977876106195
293	frl06	Gray Lake	Campbell	L	0.0844947099598687
294	ls68	Lower Stella Lake	Pye	L	0.087780454879445
295	hig16	Higgins Lake	Campbell	L	0.0492015537332758
296	ste34	Stella Lake	Pye	L	0.0785016665374777
297	mus14	Muskeg Lake	Amor	L	0.0718112040935984
298	lg02	Little Goose Lake	Mohun	L	0.0712979156972546
299	lg01	Little Goose Lake	Mohun	L	0.0739540849888173
300	ste27	Stella Lake	Pye	L	0.0852766609228413
301	say09	Sayward Estuary	Salmon	M	0.0884256203676309
302	moh65	Mohun Lake	Mohun	L	0.0709244627783306
303	mus04	Muskeg Lake	Amor	L	0.0749858203652152
304	say03	Sayward Estuary	Salmon	M	0.0841953168161149
305	ste47	Stella Lake	Pye	L	0.087068859451257
306	blk18	Blackwater Lake	Amor	L	0.0849407184569103
307	upc12	Upper Campbell Lake	Campbell	L	0.0595968795786639
308	brb13	Browns Bay Lake	Browns	L	0.0587538164872248
309	ste09	Stella Lake	Pye	L	0.0777433628318584
310	ste04	Stella Lake	Pye	L	0.0800463499420626
311	hig12	Higgins Lake	Campbell	L	0.0444734321178892
312	fri31	Fry Lake	Campbell	L	0.0860891053128861
313	say02	Sayward Estuary	Salmon	M	0.0839543579729055
314	ste17	Stella Lake	Pye	L	0.0777646502835539
315	cec06	Cecil Lake	Amor	L	0.0523727563314482
316	ls71	Lower Stella Lake	Pye	L	0.0797965146833155
317	lm18	Little Mud Lake	Amor	L	0.0587048227112074
318	brb04	Browns Bay Lake	Browns	L	0.0617473992601236
319	ls70	Lower Stella Lake	Pye	L	0.0858469259723965
320	ste14	Stella Lake	Pye	L	0.115984378840429
321	ste03	Stella Lake	Pye	L	0.0786347517730496
322	mcn12	McNair Lake	Amor	L	0.0522397704655311
323	lg04	Little Goose Lake	Mohun	L	0.0781974817760106
324	fri21	Fry Lake	Campbell	L	0.0916609872866025
325	fri13	Fry Lake	Campbell	L	0.0927512227944411
326	brw10	Brewster Lake	Campbell	L	0.0786384581749689
327	brb01	Browns Bay Lake	Browns	L	0.0631753224119902
328	ls78	Lower Stella Lake	Pye	L	0.077818332070794
329	fri48	Fry Lake	Campbell	L	0.098247396494793
330	moh11	Mohun Lake	Mohun	L	0.0659833366074627
331	brw13	Brewster Lake	Campbell	L	0.0762637147335423
332	brw11	Brewster Lake	Campbell	L	0.0807308264287232
333	brw12	Brewster Lake	Campbell	L	0.0822260735605623
334	mus18	Muskeg Lake	Amor	L	0.122905027932961
335	bob41	Bob Lake	Pye	L	0.1
336	moh36	Mohun Lake	Mohun	L	0.185185185185185
