# Supplementary material for: Scale‐dependent effects of host patch traits on species composition in a stickleback parasite metacommunity
Source: Ecology. 2020 Oct 1;101(12):e03181. doi: 10.1002/ecy.3181 (PMC7757261; doi:10.1002/ecy.3181)
Supplement: Supplementary file 2 — Data S1 [file ECY-101-e03181-s002.zip › SNP locus information.csv]

	SNPnames	group	MT	scaffold	LG	Chromosomal_pos	Original_order	genomic_order	Chr_end	cumulative_xpos
219781	MT_1611	FALSE	TRUE	FALSE	-1	1611	219781	1	TRUE	299882042
219782	MT_1639	FALSE	TRUE	FALSE	-1	1639	219782	2	FALSE	299882070
219783	MT_1645	FALSE	TRUE	FALSE	-1	1645	219783	3	FALSE	299882076
219784	MT_2353	FALSE	TRUE	FALSE	-1	2353	219784	4	FALSE	299882784
219785	MT_2431	FALSE	TRUE	FALSE	-1	2431	219785	5	FALSE	299882862
219786	MT_2955	FALSE	TRUE	FALSE	-1	2955	219786	6	FALSE	299883386
219787	MT_2979	FALSE	TRUE	FALSE	-1	2979	219787	7	FALSE	299883410
219788	MT_3000	FALSE	TRUE	FALSE	-1	3000	219788	8	FALSE	299883431
219789	MT_3048	FALSE	TRUE	FALSE	-1	3048	219789	9	FALSE	299883479
219790	MT_3154	FALSE	TRUE	FALSE	-1	3154	219790	10	FALSE	299883585
219791	MT_3172	FALSE	TRUE	FALSE	-1	3172	219791	11	FALSE	299883603
219792	MT_3180	FALSE	TRUE	FALSE	-1	3180	219792	12	FALSE	299883611
219793	MT_3195	FALSE	TRUE	FALSE	-1	3195	219793	13	FALSE	299883626
219794	MT_3210	FALSE	TRUE	FALSE	-1	3210	219794	14	FALSE	299883641
219795	MT_3214	FALSE	TRUE	FALSE	-1	3214	219795	15	FALSE	299883645
219796	MT_3234	FALSE	TRUE	FALSE	-1	3234	219796	16	FALSE	299883665
219797	MT_4110	FALSE	TRUE	FALSE	-1	4110	219797	17	FALSE	299884541
219798	MT_4113	FALSE	TRUE	FALSE	-1	4113	219798	18	FALSE	299884544
219799	MT_4303	FALSE	TRUE	FALSE	-1	4303	219799	19	FALSE	299884734
219800	MT_4320	FALSE	TRUE	FALSE	-1	4320	219800	20	FALSE	299884751
219801	MT_4326	FALSE	TRUE	FALSE	-1	4326	219801	21	FALSE	299884757
219802	MT_4338	FALSE	TRUE	FALSE	-1	4338	219802	22	FALSE	299884769
219803	MT_4341	FALSE	TRUE	FALSE	-1	4341	219803	23	FALSE	299884772
219804	MT_4380	FALSE	TRUE	FALSE	-1	4380	219804	24	FALSE	299884811
219805	MT_4383	FALSE	TRUE	FALSE	-1	4383	219805	25	FALSE	299884814
219806	MT_4386	FALSE	TRUE	FALSE	-1	4386	219806	26	FALSE	299884817
219807	MT_4767	FALSE	TRUE	FALSE	-1	4767	219807	27	FALSE	299885198
219808	MT_4800	FALSE	TRUE	FALSE	-1	4800	219808	28	FALSE	299885231
219809	MT_4917	FALSE	TRUE	FALSE	-1	4917	219809	29	FALSE	299885348
219810	MT_4923	FALSE	TRUE	FALSE	-1	4923	219810	30	FALSE	299885354
219811	MT_4932	FALSE	TRUE	FALSE	-1	4932	219811	31	FALSE	299885363
219812	MT_4933	FALSE	TRUE	FALSE	-1	4933	219812	32	FALSE	299885364
219813	MT_4946	FALSE	TRUE	FALSE	-1	4946	219813	33	FALSE	299885377
219814	MT_4950	FALSE	TRUE	FALSE	-1	4950	219814	34	FALSE	299885381
219815	MT_4955	FALSE	TRUE	FALSE	-1	4955	219815	35	FALSE	299885386
219816	MT_4960	FALSE	TRUE	FALSE	-1	4960	219816	36	FALSE	299885391
219817	MT_4961	FALSE	TRUE	FALSE	-1	4961	219817	37	FALSE	299885392
219818	MT_4972	FALSE	TRUE	FALSE	-1	4972	219818	38	FALSE	299885403
219819	MT_4984	FALSE	TRUE	FALSE	-1	4984	219819	39	FALSE	299885415
219820	MT_4995	FALSE	TRUE	FALSE	-1	4995	219820	40	FALSE	299885426
219821	MT_4996	FALSE	TRUE	FALSE	-1	4996	219821	41	FALSE	299885427
219822	MT_5016	FALSE	TRUE	FALSE	-1	5016	219822	42	FALSE	299885447
219823	MT_5073	FALSE	TRUE	FALSE	-1	5073	219823	43	FALSE	299885504
219824	MT_5098	FALSE	TRUE	FALSE	-1	5098	219824	44	FALSE	299885529
219825	MT_5343	FALSE	TRUE	FALSE	-1	5343	219825	45	FALSE	299885774
219826	MT_5509	FALSE	TRUE	FALSE	-1	5509	219826	46	FALSE	299885940
219827	MT_5527	FALSE	TRUE	FALSE	-1	5527	219827	47	FALSE	299885958
219828	MT_5539	FALSE	TRUE	FALSE	-1	5539	219828	48	FALSE	299885970
219829	MT_5711	FALSE	TRUE	FALSE	-1	5711	219829	49	FALSE	299886142
219830	MT_5725	FALSE	TRUE	FALSE	-1	5725	219830	50	FALSE	299886156
219831	MT_5731	FALSE	TRUE	FALSE	-1	5731	219831	51	FALSE	299886162
219832	MT_5815	FALSE	TRUE	FALSE	-1	5815	219832	52	FALSE	299886246
219833	MT_5833	FALSE	TRUE	FALSE	-1	5833	219833	53	FALSE	299886264
219834	MT_5836	FALSE	TRUE	FALSE	-1	5836	219834	54	FALSE	299886267
219835	MT_6007	FALSE	TRUE	FALSE	-1	6007	219835	55	FALSE	299886438
219836	MT_6028	FALSE	TRUE	FALSE	-1	6028	219836	56	FALSE	299886459
219837	MT_6049	FALSE	TRUE	FALSE	-1	6049	219837	57	FALSE	299886480
219838	MT_6124	FALSE	TRUE	FALSE	-1	6124	219838	58	FALSE	299886555
219839	MT_6142	FALSE	TRUE	FALSE	-1	6142	219839	59	FALSE	299886573
219840	MT_6202	FALSE	TRUE	FALSE	-1	6202	219840	60	FALSE	299886633
219841	MT_6229	FALSE	TRUE	FALSE	-1	6229	219841	61	FALSE	299886660
219842	MT_6244	FALSE	TRUE	FALSE	-1	6244	219842	62	FALSE	299886675
219843	MT_6280	FALSE	TRUE	FALSE	-1	6280	219843	63	FALSE	299886711
219844	MT_6283	FALSE	TRUE	FALSE	-1	6283	219844	64	FALSE	299886714
219845	MT_6289	FALSE	TRUE	FALSE	-1	6289	219845	65	FALSE	299886720
219846	MT_6460	FALSE	TRUE	FALSE	-1	6460	219846	66	FALSE	299886891
219847	MT_6466	FALSE	TRUE	FALSE	-1	6466	219847	67	FALSE	299886897
219848	MT_6469	FALSE	TRUE	FALSE	-1	6469	219848	68	FALSE	299886900
219849	MT_6481	FALSE	TRUE	FALSE	-1	6481	219849	69	FALSE	299886912
219850	MT_6493	FALSE	TRUE	FALSE	-1	6493	219850	70	FALSE	299886924
219851	MT_7649	FALSE	TRUE	FALSE	-1	7649	219851	71	FALSE	299888080
219852	MT_7655	FALSE	TRUE	FALSE	-1	7655	219852	72	FALSE	299888086
219853	MT_7667	FALSE	TRUE	FALSE	-1	7667	219853	73	FALSE	299888098
219854	MT_7700	FALSE	TRUE	FALSE	-1	7700	219854	74	FALSE	299888131
219855	MT_7735	FALSE	TRUE	FALSE	-1	7735	219855	75	FALSE	299888166
219856	MT_9040	FALSE	TRUE	FALSE	-1	9040	219856	76	FALSE	299889471
219857	MT_9052	FALSE	TRUE	FALSE	-1	9052	219857	77	FALSE	299889483
219858	MT_9070	FALSE	TRUE	FALSE	-1	9070	219858	78	FALSE	299889501
219859	MT_9100	FALSE	TRUE	FALSE	-1	9100	219859	79	FALSE	299889531
219860	MT_9112	FALSE	TRUE	FALSE	-1	9112	219860	80	FALSE	299889543
219861	MT_9238	FALSE	TRUE	FALSE	-1	9238	219861	81	FALSE	299889669
219862	MT_9241	FALSE	TRUE	FALSE	-1	9241	219862	82	FALSE	299889672
219863	MT_9268	FALSE	TRUE	FALSE	-1	9268	219863	83	FALSE	299889699
219864	MT_9292	FALSE	TRUE	FALSE	-1	9292	219864	84	FALSE	299889723
219697	MT_10268	FALSE	TRUE	FALSE	-1	10268	219697	85	FALSE	299890699
219698	MT_10307	FALSE	TRUE	FALSE	-1	10307	219698	86	FALSE	299890738
219699	MT_10594	FALSE	TRUE	FALSE	-1	10594	219699	87	FALSE	299891025
219700	MT_10601	FALSE	TRUE	FALSE	-1	10601	219700	88	FALSE	299891032
219701	MT_10606	FALSE	TRUE	FALSE	-1	10606	219701	89	FALSE	299891037
219702	MT_10615	FALSE	TRUE	FALSE	-1	10615	219702	90	FALSE	299891046
219703	MT_10618	FALSE	TRUE	FALSE	-1	10618	219703	91	FALSE	299891049
219704	MT_10744	FALSE	TRUE	FALSE	-1	10744	219704	92	FALSE	299891175
219705	MT_10753	FALSE	TRUE	FALSE	-1	10753	219705	93	FALSE	299891184
219706	MT_10837	FALSE	TRUE	FALSE	-1	10837	219706	94	FALSE	299891268
219707	MT_11350	FALSE	TRUE	FALSE	-1	11350	219707	95	FALSE	299891781
219708	MT_11353	FALSE	TRUE	FALSE	-1	11353	219708	96	FALSE	299891784
219709	MT_11372	FALSE	TRUE	FALSE	-1	11372	219709	97	FALSE	299891803
219710	MT_11383	FALSE	TRUE	FALSE	-1	11383	219710	98	FALSE	299891814
219711	MT_11386	FALSE	TRUE	FALSE	-1	11386	219711	99	FALSE	299891817
219712	MT_11419	FALSE	TRUE	FALSE	-1	11419	219712	100	FALSE	299891850
219713	MT_11422	FALSE	TRUE	FALSE	-1	11422	219713	101	FALSE	299891853
219714	MT_11449	FALSE	TRUE	FALSE	-1	11449	219714	102	FALSE	299891880
219715	MT_11452	FALSE	TRUE	FALSE	-1	11452	219715	103	FALSE	299891883
219716	MT_11464	FALSE	TRUE	FALSE	-1	11464	219716	104	FALSE	299891895
219717	MT_11467	FALSE	TRUE	FALSE	-1	11467	219717	105	FALSE	299891898
219718	MT_11726	FALSE	TRUE	FALSE	-1	11726	219718	106	FALSE	299892157
219719	MT_11738	FALSE	TRUE	FALSE	-1	11738	219719	107	FALSE	299892169
219720	MT_11745	FALSE	TRUE	FALSE	-1	11745	219720	108	FALSE	299892176
219721	MT_11755	FALSE	TRUE	FALSE	-1	11755	219721	109	FALSE	299892186
219722	MT_11768	FALSE	TRUE	FALSE	-1	11768	219722	110	FALSE	299892199
219723	MT_11769	FALSE	TRUE	FALSE	-1	11769	219723	111	FALSE	299892200
219724	MT_11771	FALSE	TRUE	FALSE	-1	11771	219724	112	FALSE	299892202
219725	MT_11775	FALSE	TRUE	FALSE	-1	11775	219725	113	FALSE	299892206
219726	MT_11776	FALSE	TRUE	FALSE	-1	11776	219726	114	FALSE	299892207
219727	MT_11786	FALSE	TRUE	FALSE	-1	11786	219727	115	FALSE	299892217
219728	MT_12037	FALSE	TRUE	FALSE	-1	12037	219728	116	FALSE	299892468
219729	MT_12039	FALSE	TRUE	FALSE	-1	12039	219729	117	FALSE	299892470
219730	MT_12059	FALSE	TRUE	FALSE	-1	12059	219730	118	FALSE	299892490
219731	MT_12095	FALSE	TRUE	FALSE	-1	12095	219731	119	FALSE	299892526
219732	MT_12098	FALSE	TRUE	FALSE	-1	12098	219732	120	FALSE	299892529
219733	MT_12108	FALSE	TRUE	FALSE	-1	12108	219733	121	FALSE	299892539
219734	MT_12109	FALSE	TRUE	FALSE	-1	12109	219734	122	FALSE	299892540
219735	MT_12110	FALSE	TRUE	FALSE	-1	12110	219735	123	FALSE	299892541
219736	MT_12121	FALSE	TRUE	FALSE	-1	12121	219736	124	FALSE	299892552
219737	MT_12129	FALSE	TRUE	FALSE	-1	12129	219737	125	FALSE	299892560
219738	MT_12143	FALSE	TRUE	FALSE	-1	12143	219738	126	FALSE	299892574
219739	MT_12149	FALSE	TRUE	FALSE	-1	12149	219739	127	FALSE	299892580
219740	MT_12155	FALSE	TRUE	FALSE	-1	12155	219740	128	FALSE	299892586
219741	MT_12168	FALSE	TRUE	FALSE	-1	12168	219741	129	FALSE	299892599
219742	MT_12545	FALSE	TRUE	FALSE	-1	12545	219742	130	FALSE	299892976
219743	MT_12563	FALSE	TRUE	FALSE	-1	12563	219743	131	FALSE	299892994
219744	MT_12564	FALSE	TRUE	FALSE	-1	12564	219744	132	FALSE	299892995
219745	MT_12596	FALSE	TRUE	FALSE	-1	12596	219745	133	FALSE	299893027
219746	MT_12603	FALSE	TRUE	FALSE	-1	12603	219746	134	FALSE	299893034
219747	MT_12605	FALSE	TRUE	FALSE	-1	12605	219747	135	FALSE	299893036
219748	MT_12623	FALSE	TRUE	FALSE	-1	12623	219748	136	FALSE	299893054
219749	MT_12626	FALSE	TRUE	FALSE	-1	12626	219749	137	FALSE	299893057
219750	MT_12630	FALSE	TRUE	FALSE	-1	12630	219750	138	FALSE	299893061
219751	MT_12632	FALSE	TRUE	FALSE	-1	12632	219751	139	FALSE	299893063
219752	MT_12659	FALSE	TRUE	FALSE	-1	12659	219752	140	FALSE	299893090
219753	MT_12674	FALSE	TRUE	FALSE	-1	12674	219753	141	FALSE	299893105
219754	MT_12713	FALSE	TRUE	FALSE	-1	12713	219754	142	FALSE	299893144
219755	MT_12725	FALSE	TRUE	FALSE	-1	12725	219755	143	FALSE	299893156
219756	MT_12761	FALSE	TRUE	FALSE	-1	12761	219756	144	FALSE	299893192
219757	MT_12794	FALSE	TRUE	FALSE	-1	12794	219757	145	FALSE	299893225
219758	MT_12800	FALSE	TRUE	FALSE	-1	12800	219758	146	FALSE	299893231
219759	MT_12818	FALSE	TRUE	FALSE	-1	12818	219759	147	FALSE	299893249
219760	MT_12995	FALSE	TRUE	FALSE	-1	12995	219760	148	FALSE	299893426
219761	MT_13124	FALSE	TRUE	FALSE	-1	13124	219761	149	FALSE	299893555
219762	MT_13178	FALSE	TRUE	FALSE	-1	13178	219762	150	FALSE	299893609
219763	MT_13185	FALSE	TRUE	FALSE	-1	13185	219763	151	FALSE	299893616
219764	MT_13190	FALSE	TRUE	FALSE	-1	13190	219764	152	FALSE	299893621
219765	MT_13220	FALSE	TRUE	FALSE	-1	13220	219765	153	FALSE	299893651
219766	MT_14369	FALSE	TRUE	FALSE	-1	14369	219766	154	FALSE	299894800
219767	MT_14437	FALSE	TRUE	FALSE	-1	14437	219767	155	FALSE	299894868
219768	MT_14869	FALSE	TRUE	FALSE	-1	14869	219768	156	FALSE	299895300
219769	MT_14872	FALSE	TRUE	FALSE	-1	14872	219769	157	FALSE	299895303
219770	MT_14875	FALSE	TRUE	FALSE	-1	14875	219770	158	FALSE	299895306
219771	MT_14881	FALSE	TRUE	FALSE	-1	14881	219771	159	FALSE	299895312
219772	MT_14884	FALSE	TRUE	FALSE	-1	14884	219772	160	FALSE	299895315
219773	MT_14896	FALSE	TRUE	FALSE	-1	14896	219773	161	FALSE	299895327
219774	MT_14926	FALSE	TRUE	FALSE	-1	14926	219774	162	FALSE	299895357
219775	MT_14935	FALSE	TRUE	FALSE	-1	14935	219775	163	FALSE	299895366
219776	MT_14956	FALSE	TRUE	FALSE	-1	14956	219776	164	FALSE	299895387
219777	MT_14995	FALSE	TRUE	FALSE	-1	14995	219777	165	FALSE	299895426
219778	MT_15061	FALSE	TRUE	FALSE	-1	15061	219778	166	FALSE	299895492
219779	MT_15391	FALSE	TRUE	FALSE	-1	15391	219779	167	FALSE	299895822
219780	MT_15464	FALSE	TRUE	FALSE	-1	15464	219780	168	TRUE	299895895
2320	groupI_14581	TRUE	FALSE	FALSE	1	14581	2320	169	FALSE	299910476
2328	groupI_14584	TRUE	FALSE	FALSE	1	14584	2328	170	FALSE	299910479
2335	groupI_14599	TRUE	FALSE	FALSE	1	14599	2335	171	FALSE	299910494
2340	groupI_14603	TRUE	FALSE	FALSE	1	14603	2340	172	FALSE	299910498
2341	groupI_14611	TRUE	FALSE	FALSE	1	14611	2341	173	FALSE	299910506
2342	groupI_14612	TRUE	FALSE	FALSE	1	14612	2342	174	FALSE	299910507
2343	groupI_14616	TRUE	FALSE	FALSE	1	14616	2343	175	FALSE	299910511
2361	groupI_14620	TRUE	FALSE	FALSE	1	14620	2361	176	FALSE	299910515
2362	groupI_14622	TRUE	FALSE	FALSE	1	14622	2362	177	FALSE	299910517
2363	groupI_14625	TRUE	FALSE	FALSE	1	14625	2363	178	FALSE	299910520
2364	groupI_14626	TRUE	FALSE	FALSE	1	14626	2364	179	FALSE	299910521
2365	groupI_14628	TRUE	FALSE	FALSE	1	14628	2365	180	FALSE	299910523
2366	groupI_14641	TRUE	FALSE	FALSE	1	14641	2366	181	FALSE	299910536
2367	groupI_14642	TRUE	FALSE	FALSE	1	14642	2367	182	FALSE	299910537
2368	groupI_14646	TRUE	FALSE	FALSE	1	14646	2368	183	FALSE	299910541
2369	groupI_14650	TRUE	FALSE	FALSE	1	14650	2369	184	FALSE	299910545
2370	groupI_14655	TRUE	FALSE	FALSE	1	14655	2370	185	FALSE	299910550
2377	groupI_14664	TRUE	FALSE	FALSE	1	14664	2377	186	FALSE	299910559
2496	groupI_14821	TRUE	FALSE	FALSE	1	14821	2496	187	FALSE	299910716
2507	groupI_14844	TRUE	FALSE	FALSE	1	14844	2507	188	FALSE	299910739
2525	groupI_14856	TRUE	FALSE	FALSE	1	14856	2525	189	FALSE	299910751
2526	groupI_14859	TRUE	FALSE	FALSE	1	14859	2526	190	FALSE	299910754
2527	groupI_14860	TRUE	FALSE	FALSE	1	14860	2527	191	FALSE	299910755
2544	groupI_14872	TRUE	FALSE	FALSE	1	14872	2544	192	FALSE	299910767
2562	groupI_14901	TRUE	FALSE	FALSE	1	14901	2562	193	FALSE	299910796
12445	groupI_50801	TRUE	FALSE	FALSE	1	50801	12445	194	FALSE	299946696
12446	groupI_50813	TRUE	FALSE	FALSE	1	50813	12446	195	FALSE	299946708
12447	groupI_50817	TRUE	FALSE	FALSE	1	50817	12447	196	FALSE	299946712
12448	groupI_50819	TRUE	FALSE	FALSE	1	50819	12448	197	FALSE	299946714
12449	groupI_50841	TRUE	FALSE	FALSE	1	50841	12449	198	FALSE	299946736
12450	groupI_50853	TRUE	FALSE	FALSE	1	50853	12450	199	FALSE	299946748
12451	groupI_50863	TRUE	FALSE	FALSE	1	50863	12451	200	FALSE	299946758
12452	groupI_50868	TRUE	FALSE	FALSE	1	50868	12452	201	FALSE	299946763
12453	groupI_50870	TRUE	FALSE	FALSE	1	50870	12453	202	FALSE	299946765
12454	groupI_50872	TRUE	FALSE	FALSE	1	50872	12454	203	FALSE	299946767
12486	groupI_51033	TRUE	FALSE	FALSE	1	51033	12486	204	FALSE	299946928
12487	groupI_51041	TRUE	FALSE	FALSE	1	51041	12487	205	FALSE	299946936
12488	groupI_51045	TRUE	FALSE	FALSE	1	51045	12488	206	FALSE	299946940
12489	groupI_51049	TRUE	FALSE	FALSE	1	51049	12489	207	FALSE	299946944
12490	groupI_51052	TRUE	FALSE	FALSE	1	51052	12490	208	FALSE	299946947
12491	groupI_51058	TRUE	FALSE	FALSE	1	51058	12491	209	FALSE	299946953
12492	groupI_51059	TRUE	FALSE	FALSE	1	51059	12492	210	FALSE	299946954
12536	groupI_51081	TRUE	FALSE	FALSE	1	51081	12536	211	FALSE	299946976
12537	groupI_51089	TRUE	FALSE	FALSE	1	51089	12537	212	FALSE	299946984
12538	groupI_51093	TRUE	FALSE	FALSE	1	51093	12538	213	FALSE	299946988
12539	groupI_51094	TRUE	FALSE	FALSE	1	51094	12539	214	FALSE	299946989
12540	groupI_51095	TRUE	FALSE	FALSE	1	51095	12540	215	FALSE	299946990
12541	groupI_51096	TRUE	FALSE	FALSE	1	51096	12541	216	FALSE	299946991
12542	groupI_51102	TRUE	FALSE	FALSE	1	51102	12542	217	FALSE	299946997
12543	groupI_51110	TRUE	FALSE	FALSE	1	51110	12543	218	FALSE	299947005
12544	groupI_51115	TRUE	FALSE	FALSE	1	51115	12544	219	FALSE	299947010
12545	groupI_51120	TRUE	FALSE	FALSE	1	51120	12545	220	FALSE	299947015
12546	groupI_51122	TRUE	FALSE	FALSE	1	51122	12546	221	FALSE	299947017
13836	groupI_71154	TRUE	FALSE	FALSE	1	71154	13836	222	FALSE	299967049
13837	groupI_71178	TRUE	FALSE	FALSE	1	71178	13837	223	FALSE	299967073
13838	groupI_71196	TRUE	FALSE	FALSE	1	71196	13838	224	FALSE	299967091
13847	groupI_71348	TRUE	FALSE	FALSE	1	71348	13847	225	FALSE	299967243
13848	groupI_71354	TRUE	FALSE	FALSE	1	71354	13848	226	FALSE	299967249
13849	groupI_71382	TRUE	FALSE	FALSE	1	71382	13849	227	FALSE	299967277
13850	groupI_71392	TRUE	FALSE	FALSE	1	71392	13850	228	FALSE	299967287
13851	groupI_71414	TRUE	FALSE	FALSE	1	71414	13851	229	FALSE	299967309
13852	groupI_71415	TRUE	FALSE	FALSE	1	71415	13852	230	FALSE	299967310
14029	groupI_76139	TRUE	FALSE	FALSE	1	76139	14029	231	FALSE	299972034
14030	groupI_76148	TRUE	FALSE	FALSE	1	76148	14030	232	FALSE	299972043
14031	groupI_76149	TRUE	FALSE	FALSE	1	76149	14031	233	FALSE	299972044
14060	groupI_76408	TRUE	FALSE	FALSE	1	76408	14060	234	FALSE	299972303
14061	groupI_76424	TRUE	FALSE	FALSE	1	76424	14061	235	FALSE	299972319
14062	groupI_76432	TRUE	FALSE	FALSE	1	76432	14062	236	FALSE	299972327
14063	groupI_76463	TRUE	FALSE	FALSE	1	76463	14063	237	FALSE	299972358
14181	groupI_78896	TRUE	FALSE	FALSE	1	78896	14181	238	FALSE	299974791
14182	groupI_78938	TRUE	FALSE	FALSE	1	78938	14182	239	FALSE	299974833
14183	groupI_78951	TRUE	FALSE	FALSE	1	78951	14183	240	FALSE	299974846
14184	groupI_78965	TRUE	FALSE	FALSE	1	78965	14184	241	FALSE	299974860
14185	groupI_78979	TRUE	FALSE	FALSE	1	78979	14185	242	FALSE	299974874
14271	groupI_82006	TRUE	FALSE	FALSE	1	82006	14271	243	FALSE	299977901
14282	groupI_82232	TRUE	FALSE	FALSE	1	82232	14282	244	FALSE	299978127
14289	groupI_82273	TRUE	FALSE	FALSE	1	82273	14289	245	FALSE	299978168
14290	groupI_82286	TRUE	FALSE	FALSE	1	82286	14290	246	FALSE	299978181
14291	groupI_82298	TRUE	FALSE	FALSE	1	82298	14291	247	FALSE	299978193
14359	groupI_83885	TRUE	FALSE	FALSE	1	83885	14359	248	FALSE	299979780
14360	groupI_83889	TRUE	FALSE	FALSE	1	83889	14360	249	FALSE	299979784
14361	groupI_83894	TRUE	FALSE	FALSE	1	83894	14361	250	FALSE	299979789
14362	groupI_83897	TRUE	FALSE	FALSE	1	83897	14362	251	FALSE	299979792
14363	groupI_83898	TRUE	FALSE	FALSE	1	83898	14363	252	FALSE	299979793
14364	groupI_83913	TRUE	FALSE	FALSE	1	83913	14364	253	FALSE	299979808
1268	groupI_127524	TRUE	FALSE	FALSE	1	127524	1268	254	FALSE	300023419
2287	groupI_144814	TRUE	FALSE	FALSE	1	144814	2287	255	FALSE	300040709
2288	groupI_144815	TRUE	FALSE	FALSE	1	144815	2288	256	FALSE	300040710
2289	groupI_144819	TRUE	FALSE	FALSE	1	144819	2289	257	FALSE	300040714
2290	groupI_144822	TRUE	FALSE	FALSE	1	144822	2290	258	FALSE	300040717
2291	groupI_144827	TRUE	FALSE	FALSE	1	144827	2291	259	FALSE	300040722
2292	groupI_144837	TRUE	FALSE	FALSE	1	144837	2292	260	FALSE	300040732
2293	groupI_144850	TRUE	FALSE	FALSE	1	144850	2293	261	FALSE	300040745
2294	groupI_144885	TRUE	FALSE	FALSE	1	144885	2294	262	FALSE	300040780
2299	groupI_145038	TRUE	FALSE	FALSE	1	145038	2299	263	FALSE	300040933
2300	groupI_145154	TRUE	FALSE	FALSE	1	145154	2300	264	FALSE	300041049
2589	groupI_149231	TRUE	FALSE	FALSE	1	149231	2589	265	FALSE	300045126
2590	groupI_149246	TRUE	FALSE	FALSE	1	149246	2590	266	FALSE	300045141
2591	groupI_149270	TRUE	FALSE	FALSE	1	149270	2591	267	FALSE	300045165
2592	groupI_149437	TRUE	FALSE	FALSE	1	149437	2592	268	FALSE	300045332
2593	groupI_149468	TRUE	FALSE	FALSE	1	149468	2593	269	FALSE	300045363
2594	groupI_149478	TRUE	FALSE	FALSE	1	149478	2594	270	FALSE	300045373
2595	groupI_149483	TRUE	FALSE	FALSE	1	149483	2595	271	FALSE	300045378
2596	groupI_149495	TRUE	FALSE	FALSE	1	149495	2596	272	FALSE	300045390
2597	groupI_149514	TRUE	FALSE	FALSE	1	149514	2597	273	FALSE	300045409
2784	groupI_152833	TRUE	FALSE	FALSE	1	152833	2784	274	FALSE	300048728
2785	groupI_152834	TRUE	FALSE	FALSE	1	152834	2785	275	FALSE	300048729
2786	groupI_152840	TRUE	FALSE	FALSE	1	152840	2786	276	FALSE	300048735
2793	groupI_152865	TRUE	FALSE	FALSE	1	152865	2793	277	FALSE	300048760
2794	groupI_152872	TRUE	FALSE	FALSE	1	152872	2794	278	FALSE	300048767
2799	groupI_152899	TRUE	FALSE	FALSE	1	152899	2799	279	FALSE	300048794
2800	groupI_152904	TRUE	FALSE	FALSE	1	152904	2800	280	FALSE	300048799
2801	groupI_152906	TRUE	FALSE	FALSE	1	152906	2801	281	FALSE	300048801
2802	groupI_152908	TRUE	FALSE	FALSE	1	152908	2802	282	FALSE	300048803
2829	groupI_153071	TRUE	FALSE	FALSE	1	153071	2829	283	FALSE	300048966
2830	groupI_153072	TRUE	FALSE	FALSE	1	153072	2830	284	FALSE	300048967
2831	groupI_153074	TRUE	FALSE	FALSE	1	153074	2831	285	FALSE	300048969
2832	groupI_153085	TRUE	FALSE	FALSE	1	153085	2832	286	FALSE	300048980
2833	groupI_153089	TRUE	FALSE	FALSE	1	153089	2833	287	FALSE	300048984
2834	groupI_153108	TRUE	FALSE	FALSE	1	153108	2834	288	FALSE	300049003
2835	groupI_153113	TRUE	FALSE	FALSE	1	153113	2835	289	FALSE	300049008
2836	groupI_153123	TRUE	FALSE	FALSE	1	153123	2836	290	FALSE	300049018
2837	groupI_153131	TRUE	FALSE	FALSE	1	153131	2837	291	FALSE	300049026
2838	groupI_153134	TRUE	FALSE	FALSE	1	153134	2838	292	FALSE	300049029
2839	groupI_153135	TRUE	FALSE	FALSE	1	153135	2839	293	FALSE	300049030
2840	groupI_153138	TRUE	FALSE	FALSE	1	153138	2840	294	FALSE	300049033
2841	groupI_153139	TRUE	FALSE	FALSE	1	153139	2841	295	FALSE	300049034
2842	groupI_153140	TRUE	FALSE	FALSE	1	153140	2842	296	FALSE	300049035
2843	groupI_153143	TRUE	FALSE	FALSE	1	153143	2843	297	FALSE	300049038
2846	groupI_153158	TRUE	FALSE	FALSE	1	153158	2846	298	FALSE	300049053
4608	groupI_179115	TRUE	FALSE	FALSE	1	179115	4608	299	FALSE	300075010
4609	groupI_179120	TRUE	FALSE	FALSE	1	179120	4609	300	FALSE	300075015
4610	groupI_179147	TRUE	FALSE	FALSE	1	179147	4610	301	FALSE	300075042
4611	groupI_179158	TRUE	FALSE	FALSE	1	179158	4611	302	FALSE	300075053
4612	groupI_179163	TRUE	FALSE	FALSE	1	179163	4612	303	FALSE	300075058
4613	groupI_179180	TRUE	FALSE	FALSE	1	179180	4613	304	FALSE	300075075
4614	groupI_179200	TRUE	FALSE	FALSE	1	179200	4614	305	FALSE	300075095
4615	groupI_179369	TRUE	FALSE	FALSE	1	179369	4615	306	FALSE	300075264
4616	groupI_179407	TRUE	FALSE	FALSE	1	179407	4616	307	FALSE	300075302
4617	groupI_179424	TRUE	FALSE	FALSE	1	179424	4617	308	FALSE	300075319
6190	groupI_203851	TRUE	FALSE	FALSE	1	203851	6190	309	FALSE	300099746
6200	groupI_204132	TRUE	FALSE	FALSE	1	204132	6200	310	FALSE	300100027
6410	groupI_208578	TRUE	FALSE	FALSE	1	208578	6410	311	FALSE	300104473
6416	groupI_208643	TRUE	FALSE	FALSE	1	208643	6416	312	FALSE	300104538
6590	groupI_211846	TRUE	FALSE	FALSE	1	211846	6590	313	FALSE	300107741
6591	groupI_211849	TRUE	FALSE	FALSE	1	211849	6591	314	FALSE	300107744
6592	groupI_211856	TRUE	FALSE	FALSE	1	211856	6592	315	FALSE	300107751
6593	groupI_211863	TRUE	FALSE	FALSE	1	211863	6593	316	FALSE	300107758
6600	groupI_211869	TRUE	FALSE	FALSE	1	211869	6600	317	FALSE	300107764
6601	groupI_211877	TRUE	FALSE	FALSE	1	211877	6601	318	FALSE	300107772
6602	groupI_211878	TRUE	FALSE	FALSE	1	211878	6602	319	FALSE	300107773
6603	groupI_211881	TRUE	FALSE	FALSE	1	211881	6603	320	FALSE	300107776
6604	groupI_211898	TRUE	FALSE	FALSE	1	211898	6604	321	FALSE	300107793
6605	groupI_211916	TRUE	FALSE	FALSE	1	211916	6605	322	FALSE	300107811
6606	groupI_211922	TRUE	FALSE	FALSE	1	211922	6606	323	FALSE	300107817
6607	groupI_211930	TRUE	FALSE	FALSE	1	211930	6607	324	FALSE	300107825
6611	groupI_212108	TRUE	FALSE	FALSE	1	212108	6611	325	FALSE	300108003
6612	groupI_212112	TRUE	FALSE	FALSE	1	212112	6612	326	FALSE	300108007
6613	groupI_212122	TRUE	FALSE	FALSE	1	212122	6613	327	FALSE	300108017
6614	groupI_212123	TRUE	FALSE	FALSE	1	212123	6614	328	FALSE	300108018
6615	groupI_212127	TRUE	FALSE	FALSE	1	212127	6615	329	FALSE	300108022
6616	groupI_212132	TRUE	FALSE	FALSE	1	212132	6616	330	FALSE	300108027
6617	groupI_212136	TRUE	FALSE	FALSE	1	212136	6617	331	FALSE	300108031
6627	groupI_212180	TRUE	FALSE	FALSE	1	212180	6627	332	FALSE	300108075
10449	groupI_272887	TRUE	FALSE	FALSE	1	272887	10449	333	FALSE	300168782
11349	groupI_319339	TRUE	FALSE	FALSE	1	319339	11349	334	FALSE	300215234
11350	groupI_319353	TRUE	FALSE	FALSE	1	319353	11350	335	FALSE	300215248
11351	groupI_319354	TRUE	FALSE	FALSE	1	319354	11351	336	FALSE	300215249
11352	groupI_319362	TRUE	FALSE	FALSE	1	319362	11352	337	FALSE	300215257
11353	groupI_319369	TRUE	FALSE	FALSE	1	319369	11353	338	FALSE	300215264
11354	groupI_319372	TRUE	FALSE	FALSE	1	319372	11354	339	FALSE	300215267
11355	groupI_319381	TRUE	FALSE	FALSE	1	319381	11355	340	FALSE	300215276
11356	groupI_319630	TRUE	FALSE	FALSE	1	319630	11356	341	FALSE	300215525
11357	groupI_319845	TRUE	FALSE	FALSE	1	319845	11357	342	FALSE	300215740
11358	groupI_319856	TRUE	FALSE	FALSE	1	319856	11358	343	FALSE	300215751
11359	groupI_319857	TRUE	FALSE	FALSE	1	319857	11359	344	FALSE	300215752
11360	groupI_319896	TRUE	FALSE	FALSE	1	319896	11360	345	FALSE	300215791
11371	groupI_320137	TRUE	FALSE	FALSE	1	320137	11371	346	FALSE	300216032
11372	groupI_320139	TRUE	FALSE	FALSE	1	320139	11372	347	FALSE	300216034
11495	groupI_333546	TRUE	FALSE	FALSE	1	333546	11495	348	FALSE	300229441
11496	groupI_333572	TRUE	FALSE	FALSE	1	333572	11496	349	FALSE	300229467
11497	groupI_333599	TRUE	FALSE	FALSE	1	333599	11497	350	FALSE	300229494
11498	groupI_333816	TRUE	FALSE	FALSE	1	333816	11498	351	FALSE	300229711
11499	groupI_333847	TRUE	FALSE	FALSE	1	333847	11499	352	FALSE	300229742
11617	groupI_358035	TRUE	FALSE	FALSE	1	358035	11617	353	FALSE	300253930
11618	groupI_358038	TRUE	FALSE	FALSE	1	358038	11618	354	FALSE	300253933
11619	groupI_358041	TRUE	FALSE	FALSE	1	358041	11619	355	FALSE	300253936
11620	groupI_358043	TRUE	FALSE	FALSE	1	358043	11620	356	FALSE	300253938
11621	groupI_358047	TRUE	FALSE	FALSE	1	358047	11621	357	FALSE	300253942
11622	groupI_358050	TRUE	FALSE	FALSE	1	358050	11622	358	FALSE	300253945
11623	groupI_358062	TRUE	FALSE	FALSE	1	358062	11623	359	FALSE	300253957
11624	groupI_358070	TRUE	FALSE	FALSE	1	358070	11624	360	FALSE	300253965
11625	groupI_358083	TRUE	FALSE	FALSE	1	358083	11625	361	FALSE	300253978
11626	groupI_358085	TRUE	FALSE	FALSE	1	358085	11626	362	FALSE	300253980
11627	groupI_358089	TRUE	FALSE	FALSE	1	358089	11627	363	FALSE	300253984
11628	groupI_358097	TRUE	FALSE	FALSE	1	358097	11628	364	FALSE	300253992
11629	groupI_358104	TRUE	FALSE	FALSE	1	358104	11629	365	FALSE	300253999
11630	groupI_358279	TRUE	FALSE	FALSE	1	358279	11630	366	FALSE	300254174
11631	groupI_358283	TRUE	FALSE	FALSE	1	358283	11631	367	FALSE	300254178
11632	groupI_358295	TRUE	FALSE	FALSE	1	358295	11632	368	FALSE	300254190
11633	groupI_358298	TRUE	FALSE	FALSE	1	358298	11633	369	FALSE	300254193
11634	groupI_358304	TRUE	FALSE	FALSE	1	358304	11634	370	FALSE	300254199
11635	groupI_358306	TRUE	FALSE	FALSE	1	358306	11635	371	FALSE	300254201
11636	groupI_358310	TRUE	FALSE	FALSE	1	358310	11636	372	FALSE	300254205
11637	groupI_358312	TRUE	FALSE	FALSE	1	358312	11637	373	FALSE	300254207
11638	groupI_358316	TRUE	FALSE	FALSE	1	358316	11638	374	FALSE	300254211
11639	groupI_358321	TRUE	FALSE	FALSE	1	358321	11639	375	FALSE	300254216
11640	groupI_358325	TRUE	FALSE	FALSE	1	358325	11640	376	FALSE	300254220
11641	groupI_358328	TRUE	FALSE	FALSE	1	358328	11641	377	FALSE	300254223
11642	groupI_358334	TRUE	FALSE	FALSE	1	358334	11642	378	FALSE	300254229
11643	groupI_358336	TRUE	FALSE	FALSE	1	358336	11643	379	FALSE	300254231
11644	groupI_358340	TRUE	FALSE	FALSE	1	358340	11644	380	FALSE	300254235
11645	groupI_358346	TRUE	FALSE	FALSE	1	358346	11645	381	FALSE	300254241
11646	groupI_358347	TRUE	FALSE	FALSE	1	358347	11646	382	FALSE	300254242
11669	groupI_359953	TRUE	FALSE	FALSE	1	359953	11669	383	FALSE	300255848
11670	groupI_359956	TRUE	FALSE	FALSE	1	359956	11670	384	FALSE	300255851
11671	groupI_360029	TRUE	FALSE	FALSE	1	360029	11671	385	FALSE	300255924
11853	groupI_389409	TRUE	FALSE	FALSE	1	389409	11853	386	FALSE	300285304
11854	groupI_389682	TRUE	FALSE	FALSE	1	389682	11854	387	FALSE	300285577
11855	groupI_390401	TRUE	FALSE	FALSE	1	390401	11855	388	FALSE	300286296
12208	groupI_452005	TRUE	FALSE	FALSE	1	452005	12208	389	FALSE	300347900
12209	groupI_452206	TRUE	FALSE	FALSE	1	452206	12209	390	FALSE	300348101
12210	groupI_452227	TRUE	FALSE	FALSE	1	452227	12210	391	FALSE	300348122
12211	groupI_452234	TRUE	FALSE	FALSE	1	452234	12211	392	FALSE	300348129
12212	groupI_452249	TRUE	FALSE	FALSE	1	452249	12212	393	FALSE	300348144
12213	groupI_452253	TRUE	FALSE	FALSE	1	452253	12213	394	FALSE	300348148
12214	groupI_452259	TRUE	FALSE	FALSE	1	452259	12214	395	FALSE	300348154
12323	groupI_477164	TRUE	FALSE	FALSE	1	477164	12323	396	FALSE	300373059
12324	groupI_477207	TRUE	FALSE	FALSE	1	477207	12324	397	FALSE	300373102
12325	groupI_477462	TRUE	FALSE	FALSE	1	477462	12325	398	FALSE	300373357
12326	groupI_477507	TRUE	FALSE	FALSE	1	477507	12326	399	FALSE	300373402
12345	groupI_484675	TRUE	FALSE	FALSE	1	484675	12345	400	FALSE	300380570
12346	groupI_484696	TRUE	FALSE	FALSE	1	484696	12346	401	FALSE	300380591
12347	groupI_484764	TRUE	FALSE	FALSE	1	484764	12347	402	FALSE	300380659
12348	groupI_484920	TRUE	FALSE	FALSE	1	484920	12348	403	FALSE	300380815
12349	groupI_484979	TRUE	FALSE	FALSE	1	484979	12349	404	FALSE	300380874
12368	groupI_493900	TRUE	FALSE	FALSE	1	493900	12368	405	FALSE	300389795
12369	groupI_494177	TRUE	FALSE	FALSE	1	494177	12369	406	FALSE	300390072
12421	groupI_503093	TRUE	FALSE	FALSE	1	503093	12421	407	FALSE	300398988
12422	groupI_503138	TRUE	FALSE	FALSE	1	503138	12422	408	FALSE	300399033
12551	groupI_511924	TRUE	FALSE	FALSE	1	511924	12551	409	FALSE	300407819
12552	groupI_511935	TRUE	FALSE	FALSE	1	511935	12552	410	FALSE	300407830
12553	groupI_511972	TRUE	FALSE	FALSE	1	511972	12553	411	FALSE	300407867
12554	groupI_511979	TRUE	FALSE	FALSE	1	511979	12554	412	FALSE	300407874
12555	groupI_512200	TRUE	FALSE	FALSE	1	512200	12555	413	FALSE	300408095
12782	groupI_560673	TRUE	FALSE	FALSE	1	560673	12782	414	FALSE	300456568
12783	groupI_560709	TRUE	FALSE	FALSE	1	560709	12783	415	FALSE	300456604
12784	groupI_560711	TRUE	FALSE	FALSE	1	560711	12784	416	FALSE	300456606
12785	groupI_560715	TRUE	FALSE	FALSE	1	560715	12785	417	FALSE	300456610
12786	groupI_560720	TRUE	FALSE	FALSE	1	560720	12786	418	FALSE	300456615
12787	groupI_560903	TRUE	FALSE	FALSE	1	560903	12787	419	FALSE	300456798
12788	groupI_560904	TRUE	FALSE	FALSE	1	560904	12788	420	FALSE	300456799
12789	groupI_560926	TRUE	FALSE	FALSE	1	560926	12789	421	FALSE	300456821
12790	groupI_560927	TRUE	FALSE	FALSE	1	560927	12790	422	FALSE	300456822
12791	groupI_560953	TRUE	FALSE	FALSE	1	560953	12791	423	FALSE	300456848
12988	groupI_577416	TRUE	FALSE	FALSE	1	577416	12988	424	FALSE	300473311
12989	groupI_577455	TRUE	FALSE	FALSE	1	577455	12989	425	FALSE	300473350
12991	groupI_577620	TRUE	FALSE	FALSE	1	577620	12991	426	FALSE	300473515
12992	groupI_577621	TRUE	FALSE	FALSE	1	577621	12992	427	FALSE	300473516
12993	groupI_577626	TRUE	FALSE	FALSE	1	577626	12993	428	FALSE	300473521
12994	groupI_577627	TRUE	FALSE	FALSE	1	577627	12994	429	FALSE	300473522
12995	groupI_577674	TRUE	FALSE	FALSE	1	577674	12995	430	FALSE	300473569
12996	groupI_577696	TRUE	FALSE	FALSE	1	577696	12996	431	FALSE	300473591
12997	groupI_577697	TRUE	FALSE	FALSE	1	577697	12997	432	FALSE	300473592
12998	groupI_577700	TRUE	FALSE	FALSE	1	577700	12998	433	FALSE	300473595
13129	groupI_608050	TRUE	FALSE	FALSE	1	608050	13129	434	FALSE	300503945
13130	groupI_608064	TRUE	FALSE	FALSE	1	608064	13130	435	FALSE	300503959
13138	groupI_608237	TRUE	FALSE	FALSE	1	608237	13138	436	FALSE	300504132
13143	groupI_608253	TRUE	FALSE	FALSE	1	608253	13143	437	FALSE	300504148
13144	groupI_608283	TRUE	FALSE	FALSE	1	608283	13144	438	FALSE	300504178
13145	groupI_608303	TRUE	FALSE	FALSE	1	608303	13145	439	FALSE	300504198
13146	groupI_608315	TRUE	FALSE	FALSE	1	608315	13146	440	FALSE	300504210
13147	groupI_608320	TRUE	FALSE	FALSE	1	608320	13147	441	FALSE	300504215
13443	groupI_650432	TRUE	FALSE	FALSE	1	650432	13443	442	FALSE	300546327
13459	groupI_652472	TRUE	FALSE	FALSE	1	652472	13459	443	FALSE	300548367
13460	groupI_652518	TRUE	FALSE	FALSE	1	652518	13460	444	FALSE	300548413
13469	groupI_657066	TRUE	FALSE	FALSE	1	657066	13469	445	FALSE	300552961
13572	groupI_672304	TRUE	FALSE	FALSE	1	672304	13572	446	FALSE	300568199
13573	groupI_672311	TRUE	FALSE	FALSE	1	672311	13573	447	FALSE	300568206
13574	groupI_672332	TRUE	FALSE	FALSE	1	672332	13574	448	FALSE	300568227
13575	groupI_672343	TRUE	FALSE	FALSE	1	672343	13575	449	FALSE	300568238
13576	groupI_672357	TRUE	FALSE	FALSE	1	672357	13576	450	FALSE	300568252
13577	groupI_672374	TRUE	FALSE	FALSE	1	672374	13577	451	FALSE	300568269
13578	groupI_672524	TRUE	FALSE	FALSE	1	672524	13578	452	FALSE	300568419
13579	groupI_672531	TRUE	FALSE	FALSE	1	672531	13579	453	FALSE	300568426
13580	groupI_672553	TRUE	FALSE	FALSE	1	672553	13580	454	FALSE	300568448
13581	groupI_672571	TRUE	FALSE	FALSE	1	672571	13581	455	FALSE	300568466
13582	groupI_672572	TRUE	FALSE	FALSE	1	672572	13582	456	FALSE	300568467
13583	groupI_672591	TRUE	FALSE	FALSE	1	672591	13583	457	FALSE	300568486
13584	groupI_672592	TRUE	FALSE	FALSE	1	672592	13584	458	FALSE	300568487
13610	groupI_678971	TRUE	FALSE	FALSE	1	678971	13610	459	FALSE	300574866
13611	groupI_679010	TRUE	FALSE	FALSE	1	679010	13611	460	FALSE	300574905
13612	groupI_679032	TRUE	FALSE	FALSE	1	679032	13612	461	FALSE	300574927
13613	groupI_679242	TRUE	FALSE	FALSE	1	679242	13613	462	FALSE	300575137
13614	groupI_679259	TRUE	FALSE	FALSE	1	679259	13614	463	FALSE	300575154
13615	groupI_679273	TRUE	FALSE	FALSE	1	679273	13615	464	FALSE	300575168
13616	groupI_679356	TRUE	FALSE	FALSE	1	679356	13616	465	FALSE	300575251
13617	groupI_679357	TRUE	FALSE	FALSE	1	679357	13617	466	FALSE	300575252
13618	groupI_679365	TRUE	FALSE	FALSE	1	679365	13618	467	FALSE	300575260
13619	groupI_679370	TRUE	FALSE	FALSE	1	679370	13619	468	FALSE	300575265
13620	groupI_679372	TRUE	FALSE	FALSE	1	679372	13620	469	FALSE	300575267
13621	groupI_679375	TRUE	FALSE	FALSE	1	679375	13621	470	FALSE	300575270
13625	groupI_679378	TRUE	FALSE	FALSE	1	679378	13625	471	FALSE	300575273
13630	groupI_679534	TRUE	FALSE	FALSE	1	679534	13630	472	FALSE	300575429
13631	groupI_679552	TRUE	FALSE	FALSE	1	679552	13631	473	FALSE	300575447
13632	groupI_679569	TRUE	FALSE	FALSE	1	679569	13632	474	FALSE	300575464
13633	groupI_679570	TRUE	FALSE	FALSE	1	679570	13633	475	FALSE	300575465
13634	groupI_679581	TRUE	FALSE	FALSE	1	679581	13634	476	FALSE	300575476
13635	groupI_679583	TRUE	FALSE	FALSE	1	679583	13635	477	FALSE	300575478
13884	groupI_729534	TRUE	FALSE	FALSE	1	729534	13884	478	FALSE	300625429
13946	groupI_746219	TRUE	FALSE	FALSE	1	746219	13946	479	FALSE	300642114
13947	groupI_746237	TRUE	FALSE	FALSE	1	746237	13947	480	FALSE	300642132
13948	groupI_746238	TRUE	FALSE	FALSE	1	746238	13948	481	FALSE	300642133
13949	groupI_746252	TRUE	FALSE	FALSE	1	746252	13949	482	FALSE	300642147
13950	groupI_746260	TRUE	FALSE	FALSE	1	746260	13950	483	FALSE	300642155
13951	groupI_746262	TRUE	FALSE	FALSE	1	746262	13951	484	FALSE	300642157
13952	groupI_746283	TRUE	FALSE	FALSE	1	746283	13952	485	FALSE	300642178
13953	groupI_746498	TRUE	FALSE	FALSE	1	746498	13953	486	FALSE	300642393
13954	groupI_746505	TRUE	FALSE	FALSE	1	746505	13954	487	FALSE	300642400
13955	groupI_746515	TRUE	FALSE	FALSE	1	746515	13955	488	FALSE	300642410
13962	groupI_747973	TRUE	FALSE	FALSE	1	747973	13962	489	FALSE	300643868
13963	groupI_747975	TRUE	FALSE	FALSE	1	747975	13963	490	FALSE	300643870
13964	groupI_748154	TRUE	FALSE	FALSE	1	748154	13964	491	FALSE	300644049
13965	groupI_748179	TRUE	FALSE	FALSE	1	748179	13965	492	FALSE	300644074
13967	groupI_748190	TRUE	FALSE	FALSE	1	748190	13967	493	FALSE	300644085
13968	groupI_748191	TRUE	FALSE	FALSE	1	748191	13968	494	FALSE	300644086
13971	groupI_748211	TRUE	FALSE	FALSE	1	748211	13971	495	FALSE	300644106
14066	groupI_766756	TRUE	FALSE	FALSE	1	766756	14066	496	FALSE	300662651
14067	groupI_766788	TRUE	FALSE	FALSE	1	766788	14067	497	FALSE	300662683
14068	groupI_766951	TRUE	FALSE	FALSE	1	766951	14068	498	FALSE	300662846
14069	groupI_766996	TRUE	FALSE	FALSE	1	766996	14069	499	FALSE	300662891
14070	groupI_766997	TRUE	FALSE	FALSE	1	766997	14070	500	FALSE	300662892
14071	groupI_767013	TRUE	FALSE	FALSE	1	767013	14071	501	FALSE	300662908
14072	groupI_767024	TRUE	FALSE	FALSE	1	767024	14072	502	FALSE	300662919
14087	groupI_770443	TRUE	FALSE	FALSE	1	770443	14087	503	FALSE	300666338
14088	groupI_770447	TRUE	FALSE	FALSE	1	770447	14088	504	FALSE	300666342
14089	groupI_770451	TRUE	FALSE	FALSE	1	770451	14089	505	FALSE	300666346
14090	groupI_770458	TRUE	FALSE	FALSE	1	770458	14090	506	FALSE	300666353
14091	groupI_770493	TRUE	FALSE	FALSE	1	770493	14091	507	FALSE	300666388
14092	groupI_770497	TRUE	FALSE	FALSE	1	770497	14092	508	FALSE	300666392
14093	groupI_770498	TRUE	FALSE	FALSE	1	770498	14093	509	FALSE	300666393
14094	groupI_770525	TRUE	FALSE	FALSE	1	770525	14094	510	FALSE	300666420
14095	groupI_770702	TRUE	FALSE	FALSE	1	770702	14095	511	FALSE	300666597
14103	groupI_772440	TRUE	FALSE	FALSE	1	772440	14103	512	FALSE	300668335
14283	groupI_822434	TRUE	FALSE	FALSE	1	822434	14283	513	FALSE	300718329
14284	groupI_822437	TRUE	FALSE	FALSE	1	822437	14284	514	FALSE	300718332
14285	groupI_822611	TRUE	FALSE	FALSE	1	822611	14285	515	FALSE	300718506
14286	groupI_822646	TRUE	FALSE	FALSE	1	822646	14286	516	FALSE	300718541
14287	groupI_822686	TRUE	FALSE	FALSE	1	822686	14287	517	FALSE	300718581
14288	groupI_822696	TRUE	FALSE	FALSE	1	822696	14288	518	FALSE	300718591
14333	groupI_830773	TRUE	FALSE	FALSE	1	830773	14333	519	FALSE	300726668
14334	groupI_830787	TRUE	FALSE	FALSE	1	830787	14334	520	FALSE	300726682
14335	groupI_830819	TRUE	FALSE	FALSE	1	830819	14335	521	FALSE	300726714
14336	groupI_830824	TRUE	FALSE	FALSE	1	830824	14336	522	FALSE	300726719
14337	groupI_831033	TRUE	FALSE	FALSE	1	831033	14337	523	FALSE	300726928
14338	groupI_831045	TRUE	FALSE	FALSE	1	831045	14338	524	FALSE	300726940
14339	groupI_831076	TRUE	FALSE	FALSE	1	831076	14339	525	FALSE	300726971
14415	groupI_855831	TRUE	FALSE	FALSE	1	855831	14415	526	FALSE	300751726
14416	groupI_855834	TRUE	FALSE	FALSE	1	855834	14416	527	FALSE	300751729
14417	groupI_855861	TRUE	FALSE	FALSE	1	855861	14417	528	FALSE	300751756
14418	groupI_855885	TRUE	FALSE	FALSE	1	855885	14418	529	FALSE	300751780
14419	groupI_855889	TRUE	FALSE	FALSE	1	855889	14419	530	FALSE	300751784
14420	groupI_855900	TRUE	FALSE	FALSE	1	855900	14420	531	FALSE	300751795
14421	groupI_855904	TRUE	FALSE	FALSE	1	855904	14421	532	FALSE	300751799
14425	groupI_856101	TRUE	FALSE	FALSE	1	856101	14425	533	FALSE	300751996
14426	groupI_856103	TRUE	FALSE	FALSE	1	856103	14426	534	FALSE	300751998
14427	groupI_856115	TRUE	FALSE	FALSE	1	856115	14427	535	FALSE	300752010
14436	groupI_858589	TRUE	FALSE	FALSE	1	858589	14436	536	FALSE	300754484
14437	groupI_858596	TRUE	FALSE	FALSE	1	858596	14437	537	FALSE	300754491
14438	groupI_858602	TRUE	FALSE	FALSE	1	858602	14438	538	FALSE	300754497
14439	groupI_858604	TRUE	FALSE	FALSE	1	858604	14439	539	FALSE	300754499
14440	groupI_858613	TRUE	FALSE	FALSE	1	858613	14440	540	FALSE	300754508
14441	groupI_858627	TRUE	FALSE	FALSE	1	858627	14441	541	FALSE	300754522
14442	groupI_858641	TRUE	FALSE	FALSE	1	858641	14442	542	FALSE	300754536
14443	groupI_858651	TRUE	FALSE	FALSE	1	858651	14443	543	FALSE	300754546
14444	groupI_858807	TRUE	FALSE	FALSE	1	858807	14444	544	FALSE	300754702
14445	groupI_858853	TRUE	FALSE	FALSE	1	858853	14445	545	FALSE	300754748
14446	groupI_858876	TRUE	FALSE	FALSE	1	858876	14446	546	FALSE	300754771
14447	groupI_858889	TRUE	FALSE	FALSE	1	858889	14447	547	FALSE	300754784
14536	groupI_874280	TRUE	FALSE	FALSE	1	874280	14536	548	FALSE	300770175
14537	groupI_874305	TRUE	FALSE	FALSE	1	874305	14537	549	FALSE	300770200
14538	groupI_874306	TRUE	FALSE	FALSE	1	874306	14538	550	FALSE	300770201
14539	groupI_874338	TRUE	FALSE	FALSE	1	874338	14539	551	FALSE	300770233
14540	groupI_874345	TRUE	FALSE	FALSE	1	874345	14540	552	FALSE	300770240
14541	groupI_874353	TRUE	FALSE	FALSE	1	874353	14541	553	FALSE	300770248
14542	groupI_874356	TRUE	FALSE	FALSE	1	874356	14542	554	FALSE	300770251
14543	groupI_874358	TRUE	FALSE	FALSE	1	874358	14543	555	FALSE	300770253
14544	groupI_874367	TRUE	FALSE	FALSE	1	874367	14544	556	FALSE	300770262
14545	groupI_874558	TRUE	FALSE	FALSE	1	874558	14545	557	FALSE	300770453
14546	groupI_874579	TRUE	FALSE	FALSE	1	874579	14546	558	FALSE	300770474
14547	groupI_874616	TRUE	FALSE	FALSE	1	874616	14547	559	FALSE	300770511
14563	groupI_889417	TRUE	FALSE	FALSE	1	889417	14563	560	FALSE	300785312
14592	groupI_892138	TRUE	FALSE	FALSE	1	892138	14592	561	FALSE	300788033
14593	groupI_892139	TRUE	FALSE	FALSE	1	892139	14593	562	FALSE	300788034
14594	groupI_892159	TRUE	FALSE	FALSE	1	892159	14594	563	FALSE	300788054
14595	groupI_892402	TRUE	FALSE	FALSE	1	892402	14595	564	FALSE	300788297
14596	groupI_892429	TRUE	FALSE	FALSE	1	892429	14596	565	FALSE	300788324
14597	groupI_892441	TRUE	FALSE	FALSE	1	892441	14597	566	FALSE	300788336
14656	groupI_905801	TRUE	FALSE	FALSE	1	905801	14656	567	FALSE	300801696
14657	groupI_906020	TRUE	FALSE	FALSE	1	906020	14657	568	FALSE	300801915
14658	groupI_906026	TRUE	FALSE	FALSE	1	906026	14658	569	FALSE	300801921
14659	groupI_906031	TRUE	FALSE	FALSE	1	906031	14659	570	FALSE	300801926
14660	groupI_906052	TRUE	FALSE	FALSE	1	906052	14660	571	FALSE	300801947
14661	groupI_906062	TRUE	FALSE	FALSE	1	906062	14661	572	FALSE	300801957
14662	groupI_906594	TRUE	FALSE	FALSE	1	906594	14662	573	FALSE	300802489
14663	groupI_906599	TRUE	FALSE	FALSE	1	906599	14663	574	FALSE	300802494
14664	groupI_906656	TRUE	FALSE	FALSE	1	906656	14664	575	FALSE	300802551
14665	groupI_906666	TRUE	FALSE	FALSE	1	906666	14665	576	FALSE	300802561
14666	groupI_906830	TRUE	FALSE	FALSE	1	906830	14666	577	FALSE	300802725
14667	groupI_906865	TRUE	FALSE	FALSE	1	906865	14667	578	FALSE	300802760
14668	groupI_906872	TRUE	FALSE	FALSE	1	906872	14668	579	FALSE	300802767
14669	groupI_906890	TRUE	FALSE	FALSE	1	906890	14669	580	FALSE	300802785
14670	groupI_906892	TRUE	FALSE	FALSE	1	906892	14670	581	FALSE	300802787
14674	groupI_909611	TRUE	FALSE	FALSE	1	909611	14674	582	FALSE	300805506
14675	groupI_909612	TRUE	FALSE	FALSE	1	909612	14675	583	FALSE	300805507
14676	groupI_909647	TRUE	FALSE	FALSE	1	909647	14676	584	FALSE	300805542
14677	groupI_909649	TRUE	FALSE	FALSE	1	909649	14677	585	FALSE	300805544
14678	groupI_909682	TRUE	FALSE	FALSE	1	909682	14678	586	FALSE	300805577
14679	groupI_909704	TRUE	FALSE	FALSE	1	909704	14679	587	FALSE	300805599
14680	groupI_909891	TRUE	FALSE	FALSE	1	909891	14680	588	FALSE	300805786
14681	groupI_909924	TRUE	FALSE	FALSE	1	909924	14681	589	FALSE	300805819
14682	groupI_909954	TRUE	FALSE	FALSE	1	909954	14682	590	FALSE	300805849
14688	groupI_915936	TRUE	FALSE	FALSE	1	915936	14688	591	FALSE	300811831
14689	groupI_915943	TRUE	FALSE	FALSE	1	915943	14689	592	FALSE	300811838
14690	groupI_915953	TRUE	FALSE	FALSE	1	915953	14690	593	FALSE	300811848
14691	groupI_915959	TRUE	FALSE	FALSE	1	915959	14691	594	FALSE	300811854
14692	groupI_915969	TRUE	FALSE	FALSE	1	915969	14692	595	FALSE	300811864
14693	groupI_915994	TRUE	FALSE	FALSE	1	915994	14693	596	FALSE	300811889
14694	groupI_915997	TRUE	FALSE	FALSE	1	915997	14694	597	FALSE	300811892
14695	groupI_916005	TRUE	FALSE	FALSE	1	916005	14695	598	FALSE	300811900
14696	groupI_916016	TRUE	FALSE	FALSE	1	916016	14696	599	FALSE	300811911
14697	groupI_916025	TRUE	FALSE	FALSE	1	916025	14697	600	FALSE	300811920
14705	groupI_918123	TRUE	FALSE	FALSE	1	918123	14705	601	FALSE	300814018
14706	groupI_918127	TRUE	FALSE	FALSE	1	918127	14706	602	FALSE	300814022
14707	groupI_918172	TRUE	FALSE	FALSE	1	918172	14707	603	FALSE	300814067
14708	groupI_918181	TRUE	FALSE	FALSE	1	918181	14708	604	FALSE	300814076
14709	groupI_918183	TRUE	FALSE	FALSE	1	918183	14709	605	FALSE	300814078
14710	groupI_918191	TRUE	FALSE	FALSE	1	918191	14710	606	FALSE	300814086
14711	groupI_918202	TRUE	FALSE	FALSE	1	918202	14711	607	FALSE	300814097
14712	groupI_918411	TRUE	FALSE	FALSE	1	918411	14712	608	FALSE	300814306
14782	groupI_931307	TRUE	FALSE	FALSE	1	931307	14782	609	FALSE	300827202
14783	groupI_931363	TRUE	FALSE	FALSE	1	931363	14783	610	FALSE	300827258
14784	groupI_931364	TRUE	FALSE	FALSE	1	931364	14784	611	FALSE	300827259
14785	groupI_931370	TRUE	FALSE	FALSE	1	931370	14785	612	FALSE	300827265
14786	groupI_931544	TRUE	FALSE	FALSE	1	931544	14786	613	FALSE	300827439
14787	groupI_931581	TRUE	FALSE	FALSE	1	931581	14787	614	FALSE	300827476
14788	groupI_931585	TRUE	FALSE	FALSE	1	931585	14788	615	FALSE	300827480
14789	groupI_931586	TRUE	FALSE	FALSE	1	931586	14789	616	FALSE	300827481
14790	groupI_931610	TRUE	FALSE	FALSE	1	931610	14790	617	FALSE	300827505
14791	groupI_931618	TRUE	FALSE	FALSE	1	931618	14791	618	FALSE	300827513
14797	groupI_932507	TRUE	FALSE	FALSE	1	932507	14797	619	FALSE	300828402
14798	groupI_932508	TRUE	FALSE	FALSE	1	932508	14798	620	FALSE	300828403
14799	groupI_932518	TRUE	FALSE	FALSE	1	932518	14799	621	FALSE	300828413
14800	groupI_932527	TRUE	FALSE	FALSE	1	932527	14800	622	FALSE	300828422
14801	groupI_932532	TRUE	FALSE	FALSE	1	932532	14801	623	FALSE	300828427
14802	groupI_932543	TRUE	FALSE	FALSE	1	932543	14802	624	FALSE	300828438
14803	groupI_932545	TRUE	FALSE	FALSE	1	932545	14803	625	FALSE	300828440
14804	groupI_932562	TRUE	FALSE	FALSE	1	932562	14804	626	FALSE	300828457
14805	groupI_932763	TRUE	FALSE	FALSE	1	932763	14805	627	FALSE	300828658
14806	groupI_932767	TRUE	FALSE	FALSE	1	932767	14806	628	FALSE	300828662
14812	groupI_939072	TRUE	FALSE	FALSE	1	939072	14812	629	FALSE	300834967
14813	groupI_939096	TRUE	FALSE	FALSE	1	939096	14813	630	FALSE	300834991
14814	groupI_939101	TRUE	FALSE	FALSE	1	939101	14814	631	FALSE	300834996
14815	groupI_939104	TRUE	FALSE	FALSE	1	939104	14815	632	FALSE	300834999
14816	groupI_939113	TRUE	FALSE	FALSE	1	939113	14816	633	FALSE	300835008
14817	groupI_939114	TRUE	FALSE	FALSE	1	939114	14817	634	FALSE	300835009
14818	groupI_939126	TRUE	FALSE	FALSE	1	939126	14818	635	FALSE	300835021
14819	groupI_939324	TRUE	FALSE	FALSE	1	939324	14819	636	FALSE	300835219
14820	groupI_939328	TRUE	FALSE	FALSE	1	939328	14820	637	FALSE	300835223
14821	groupI_939373	TRUE	FALSE	FALSE	1	939373	14821	638	FALSE	300835268
14822	groupI_939386	TRUE	FALSE	FALSE	1	939386	14822	639	FALSE	300835281
14833	groupI_941260	TRUE	FALSE	FALSE	1	941260	14833	640	FALSE	300837155
14834	groupI_941270	TRUE	FALSE	FALSE	1	941270	14834	641	FALSE	300837165
14835	groupI_941280	TRUE	FALSE	FALSE	1	941280	14835	642	FALSE	300837175
14836	groupI_941281	TRUE	FALSE	FALSE	1	941281	14836	643	FALSE	300837176
14837	groupI_941282	TRUE	FALSE	FALSE	1	941282	14837	644	FALSE	300837177
14838	groupI_941285	TRUE	FALSE	FALSE	1	941285	14838	645	FALSE	300837180
14839	groupI_941289	TRUE	FALSE	FALSE	1	941289	14839	646	FALSE	300837184
14840	groupI_941296	TRUE	FALSE	FALSE	1	941296	14840	647	FALSE	300837191
14841	groupI_941300	TRUE	FALSE	FALSE	1	941300	14841	648	FALSE	300837195
14842	groupI_941303	TRUE	FALSE	FALSE	1	941303	14842	649	FALSE	300837198
14843	groupI_941307	TRUE	FALSE	FALSE	1	941307	14843	650	FALSE	300837202
14844	groupI_941314	TRUE	FALSE	FALSE	1	941314	14844	651	FALSE	300837209
14845	groupI_941318	TRUE	FALSE	FALSE	1	941318	14845	652	FALSE	300837213
14846	groupI_941329	TRUE	FALSE	FALSE	1	941329	14846	653	FALSE	300837224
14847	groupI_941330	TRUE	FALSE	FALSE	1	941330	14847	654	FALSE	300837225
14848	groupI_941336	TRUE	FALSE	FALSE	1	941336	14848	655	FALSE	300837231
14849	groupI_941338	TRUE	FALSE	FALSE	1	941338	14849	656	FALSE	300837233
14850	groupI_941339	TRUE	FALSE	FALSE	1	941339	14850	657	FALSE	300837234
14851	groupI_941499	TRUE	FALSE	FALSE	1	941499	14851	658	FALSE	300837394
14852	groupI_941503	TRUE	FALSE	FALSE	1	941503	14852	659	FALSE	300837398
14853	groupI_941504	TRUE	FALSE	FALSE	1	941504	14853	660	FALSE	300837399
14854	groupI_941505	TRUE	FALSE	FALSE	1	941505	14854	661	FALSE	300837400
14855	groupI_941507	TRUE	FALSE	FALSE	1	941507	14855	662	FALSE	300837402
14856	groupI_941511	TRUE	FALSE	FALSE	1	941511	14856	663	FALSE	300837406
14857	groupI_941514	TRUE	FALSE	FALSE	1	941514	14857	664	FALSE	300837409
14858	groupI_941521	TRUE	FALSE	FALSE	1	941521	14858	665	FALSE	300837416
14859	groupI_941527	TRUE	FALSE	FALSE	1	941527	14859	666	FALSE	300837422
14860	groupI_941536	TRUE	FALSE	FALSE	1	941536	14860	667	FALSE	300837431
14861	groupI_941546	TRUE	FALSE	FALSE	1	941546	14861	668	FALSE	300837441
14862	groupI_941549	TRUE	FALSE	FALSE	1	941549	14862	669	FALSE	300837444
14863	groupI_941564	TRUE	FALSE	FALSE	1	941564	14863	670	FALSE	300837459
14864	groupI_941581	TRUE	FALSE	FALSE	1	941581	14864	671	FALSE	300837476
14865	groupI_941582	TRUE	FALSE	FALSE	1	941582	14865	672	FALSE	300837477
14866	groupI_941583	TRUE	FALSE	FALSE	1	941583	14866	673	FALSE	300837478
14871	groupI_944161	TRUE	FALSE	FALSE	1	944161	14871	674	FALSE	300840056
14872	groupI_944170	TRUE	FALSE	FALSE	1	944170	14872	675	FALSE	300840065
14873	groupI_944172	TRUE	FALSE	FALSE	1	944172	14873	676	FALSE	300840067
14874	groupI_944173	TRUE	FALSE	FALSE	1	944173	14874	677	FALSE	300840068
14875	groupI_944176	TRUE	FALSE	FALSE	1	944176	14875	678	FALSE	300840071
14876	groupI_944179	TRUE	FALSE	FALSE	1	944179	14876	679	FALSE	300840074
14877	groupI_944183	TRUE	FALSE	FALSE	1	944183	14877	680	FALSE	300840078
14878	groupI_944192	TRUE	FALSE	FALSE	1	944192	14878	681	FALSE	300840087
14879	groupI_944193	TRUE	FALSE	FALSE	1	944193	14879	682	FALSE	300840088
14880	groupI_944219	TRUE	FALSE	FALSE	1	944219	14880	683	FALSE	300840114
14881	groupI_944222	TRUE	FALSE	FALSE	1	944222	14881	684	FALSE	300840117
14882	groupI_944231	TRUE	FALSE	FALSE	1	944231	14882	685	FALSE	300840126
14883	groupI_944245	TRUE	FALSE	FALSE	1	944245	14883	686	FALSE	300840140
14884	groupI_944406	TRUE	FALSE	FALSE	1	944406	14884	687	FALSE	300840301
14885	groupI_944411	TRUE	FALSE	FALSE	1	944411	14885	688	FALSE	300840306
14886	groupI_944426	TRUE	FALSE	FALSE	1	944426	14886	689	FALSE	300840321
14887	groupI_944435	TRUE	FALSE	FALSE	1	944435	14887	690	FALSE	300840330
14888	groupI_944438	TRUE	FALSE	FALSE	1	944438	14888	691	FALSE	300840333
14889	groupI_944441	TRUE	FALSE	FALSE	1	944441	14889	692	FALSE	300840336
14890	groupI_944442	TRUE	FALSE	FALSE	1	944442	14890	693	FALSE	300840337
14891	groupI_944445	TRUE	FALSE	FALSE	1	944445	14891	694	FALSE	300840340
14892	groupI_944458	TRUE	FALSE	FALSE	1	944458	14892	695	FALSE	300840353
14893	groupI_944459	TRUE	FALSE	FALSE	1	944459	14893	696	FALSE	300840354
14894	groupI_944462	TRUE	FALSE	FALSE	1	944462	14894	697	FALSE	300840357
14895	groupI_944466	TRUE	FALSE	FALSE	1	944466	14895	698	FALSE	300840361
14896	groupI_944471	TRUE	FALSE	FALSE	1	944471	14896	699	FALSE	300840366
14897	groupI_944474	TRUE	FALSE	FALSE	1	944474	14897	700	FALSE	300840369
14898	groupI_944486	TRUE	FALSE	FALSE	1	944486	14898	701	FALSE	300840381
14899	groupI_944493	TRUE	FALSE	FALSE	1	944493	14899	702	FALSE	300840388
14900	groupI_949252	TRUE	FALSE	FALSE	1	949252	14900	703	FALSE	300845147
14901	groupI_949275	TRUE	FALSE	FALSE	1	949275	14901	704	FALSE	300845170
14902	groupI_949297	TRUE	FALSE	FALSE	1	949297	14902	705	FALSE	300845192
15001	groupI_974812	TRUE	FALSE	FALSE	1	974812	15001	706	FALSE	300870707
15002	groupI_974833	TRUE	FALSE	FALSE	1	974833	15002	707	FALSE	300870728
15003	groupI_974862	TRUE	FALSE	FALSE	1	974862	15003	708	FALSE	300870757
15004	groupI_975024	TRUE	FALSE	FALSE	1	975024	15004	709	FALSE	300870919
15005	groupI_975051	TRUE	FALSE	FALSE	1	975051	15005	710	FALSE	300870946
15006	groupI_975053	TRUE	FALSE	FALSE	1	975053	15006	711	FALSE	300870948
15007	groupI_975055	TRUE	FALSE	FALSE	1	975055	15007	712	FALSE	300870950
15008	groupI_975062	TRUE	FALSE	FALSE	1	975062	15008	713	FALSE	300870957
15009	groupI_975105	TRUE	FALSE	FALSE	1	975105	15009	714	FALSE	300871000
15104	groupI_987842	TRUE	FALSE	FALSE	1	987842	15104	715	FALSE	300883737
15105	groupI_987863	TRUE	FALSE	FALSE	1	987863	15105	716	FALSE	300883758
15106	groupI_987869	TRUE	FALSE	FALSE	1	987869	15106	717	FALSE	300883764
15107	groupI_988042	TRUE	FALSE	FALSE	1	988042	15107	718	FALSE	300883937
15108	groupI_988046	TRUE	FALSE	FALSE	1	988046	15108	719	FALSE	300883941
15109	groupI_988078	TRUE	FALSE	FALSE	1	988078	15109	720	FALSE	300883973
15110	groupI_988080	TRUE	FALSE	FALSE	1	988080	15110	721	FALSE	300883975
15111	groupI_988088	TRUE	FALSE	FALSE	1	988088	15111	722	FALSE	300883983
233	groupI_1041317	TRUE	FALSE	FALSE	1	1041317	233	723	FALSE	300937212
234	groupI_1041334	TRUE	FALSE	FALSE	1	1041334	234	724	FALSE	300937229
235	groupI_1042364	TRUE	FALSE	FALSE	1	1042364	235	725	FALSE	300938259
253	groupI_1045661	TRUE	FALSE	FALSE	1	1045661	253	726	FALSE	300941556
254	groupI_1045680	TRUE	FALSE	FALSE	1	1045680	254	727	FALSE	300941575
255	groupI_1045684	TRUE	FALSE	FALSE	1	1045684	255	728	FALSE	300941579
256	groupI_1045695	TRUE	FALSE	FALSE	1	1045695	256	729	FALSE	300941590
257	groupI_1045696	TRUE	FALSE	FALSE	1	1045696	257	730	FALSE	300941591
258	groupI_1045699	TRUE	FALSE	FALSE	1	1045699	258	731	FALSE	300941594
259	groupI_1045705	TRUE	FALSE	FALSE	1	1045705	259	732	FALSE	300941600
260	groupI_1045708	TRUE	FALSE	FALSE	1	1045708	260	733	FALSE	300941603
261	groupI_1045726	TRUE	FALSE	FALSE	1	1045726	261	734	FALSE	300941621
262	groupI_1045730	TRUE	FALSE	FALSE	1	1045730	262	735	FALSE	300941625
263	groupI_1045736	TRUE	FALSE	FALSE	1	1045736	263	736	FALSE	300941631
264	groupI_1045898	TRUE	FALSE	FALSE	1	1045898	264	737	FALSE	300941793
265	groupI_1045899	TRUE	FALSE	FALSE	1	1045899	265	738	FALSE	300941794
266	groupI_1045901	TRUE	FALSE	FALSE	1	1045901	266	739	FALSE	300941796
267	groupI_1045920	TRUE	FALSE	FALSE	1	1045920	267	740	FALSE	300941815
268	groupI_1045926	TRUE	FALSE	FALSE	1	1045926	268	741	FALSE	300941821
269	groupI_1045935	TRUE	FALSE	FALSE	1	1045935	269	742	FALSE	300941830
270	groupI_1045940	TRUE	FALSE	FALSE	1	1045940	270	743	FALSE	300941835
271	groupI_1045948	TRUE	FALSE	FALSE	1	1045948	271	744	FALSE	300941843
272	groupI_1045952	TRUE	FALSE	FALSE	1	1045952	272	745	FALSE	300941847
273	groupI_1045953	TRUE	FALSE	FALSE	1	1045953	273	746	FALSE	300941848
274	groupI_1045959	TRUE	FALSE	FALSE	1	1045959	274	747	FALSE	300941854
275	groupI_1045974	TRUE	FALSE	FALSE	1	1045974	275	748	FALSE	300941869
276	groupI_1045976	TRUE	FALSE	FALSE	1	1045976	276	749	FALSE	300941871
277	groupI_1045979	TRUE	FALSE	FALSE	1	1045979	277	750	FALSE	300941874
278	groupI_1045984	TRUE	FALSE	FALSE	1	1045984	278	751	FALSE	300941879
279	groupI_1045985	TRUE	FALSE	FALSE	1	1045985	279	752	FALSE	300941880
442	groupI_1099261	TRUE	FALSE	FALSE	1	1099261	442	753	FALSE	300995156
443	groupI_1099265	TRUE	FALSE	FALSE	1	1099265	443	754	FALSE	300995160
444	groupI_1099267	TRUE	FALSE	FALSE	1	1099267	444	755	FALSE	300995162
445	groupI_1099271	TRUE	FALSE	FALSE	1	1099271	445	756	FALSE	300995166
446	groupI_1099274	TRUE	FALSE	FALSE	1	1099274	446	757	FALSE	300995169
447	groupI_1099276	TRUE	FALSE	FALSE	1	1099276	447	758	FALSE	300995171
448	groupI_1099283	TRUE	FALSE	FALSE	1	1099283	448	759	FALSE	300995178
449	groupI_1099284	TRUE	FALSE	FALSE	1	1099284	449	760	FALSE	300995179
450	groupI_1099288	TRUE	FALSE	FALSE	1	1099288	450	761	FALSE	300995183
451	groupI_1099294	TRUE	FALSE	FALSE	1	1099294	451	762	FALSE	300995189
452	groupI_1099296	TRUE	FALSE	FALSE	1	1099296	452	763	FALSE	300995191
453	groupI_1099305	TRUE	FALSE	FALSE	1	1099305	453	764	FALSE	300995200
454	groupI_1099309	TRUE	FALSE	FALSE	1	1099309	454	765	FALSE	300995204
455	groupI_1099314	TRUE	FALSE	FALSE	1	1099314	455	766	FALSE	300995209
456	groupI_1099320	TRUE	FALSE	FALSE	1	1099320	456	767	FALSE	300995215
457	groupI_1099328	TRUE	FALSE	FALSE	1	1099328	457	768	FALSE	300995223
458	groupI_1099332	TRUE	FALSE	FALSE	1	1099332	458	769	FALSE	300995227
459	groupI_1099333	TRUE	FALSE	FALSE	1	1099333	459	770	FALSE	300995228
460	groupI_1099336	TRUE	FALSE	FALSE	1	1099336	460	771	FALSE	300995231
461	groupI_1099508	TRUE	FALSE	FALSE	1	1099508	461	772	FALSE	300995403
462	groupI_1099513	TRUE	FALSE	FALSE	1	1099513	462	773	FALSE	300995408
463	groupI_1099514	TRUE	FALSE	FALSE	1	1099514	463	774	FALSE	300995409
464	groupI_1099539	TRUE	FALSE	FALSE	1	1099539	464	775	FALSE	300995434
465	groupI_1099541	TRUE	FALSE	FALSE	1	1099541	465	776	FALSE	300995436
466	groupI_1099550	TRUE	FALSE	FALSE	1	1099550	466	777	FALSE	300995445
467	groupI_1099551	TRUE	FALSE	FALSE	1	1099551	467	778	FALSE	300995446
468	groupI_1099552	TRUE	FALSE	FALSE	1	1099552	468	779	FALSE	300995447
469	groupI_1099554	TRUE	FALSE	FALSE	1	1099554	469	780	FALSE	300995449
470	groupI_1099557	TRUE	FALSE	FALSE	1	1099557	470	781	FALSE	300995452
471	groupI_1099558	TRUE	FALSE	FALSE	1	1099558	471	782	FALSE	300995453
472	groupI_1099559	TRUE	FALSE	FALSE	1	1099559	472	783	FALSE	300995454
473	groupI_1099560	TRUE	FALSE	FALSE	1	1099560	473	784	FALSE	300995455
474	groupI_1099562	TRUE	FALSE	FALSE	1	1099562	474	785	FALSE	300995457
475	groupI_1099572	TRUE	FALSE	FALSE	1	1099572	475	786	FALSE	300995467
476	groupI_1099583	TRUE	FALSE	FALSE	1	1099583	476	787	FALSE	300995478
477	groupI_1099587	TRUE	FALSE	FALSE	1	1099587	477	788	FALSE	300995482
478	groupI_1099597	TRUE	FALSE	FALSE	1	1099597	478	789	FALSE	300995492
479	groupI_1099601	TRUE	FALSE	FALSE	1	1099601	479	790	FALSE	300995496
540	groupI_1108396	TRUE	FALSE	FALSE	1	1108396	540	791	FALSE	301004291
541	groupI_1108426	TRUE	FALSE	FALSE	1	1108426	541	792	FALSE	301004321
542	groupI_1108437	TRUE	FALSE	FALSE	1	1108437	542	793	FALSE	301004332
543	groupI_1108442	TRUE	FALSE	FALSE	1	1108442	543	794	FALSE	301004337
544	groupI_1108477	TRUE	FALSE	FALSE	1	1108477	544	795	FALSE	301004372
545	groupI_1108484	TRUE	FALSE	FALSE	1	1108484	545	796	FALSE	301004379
546	groupI_1108678	TRUE	FALSE	FALSE	1	1108678	546	797	FALSE	301004573
547	groupI_1108681	TRUE	FALSE	FALSE	1	1108681	547	798	FALSE	301004576
651	groupI_1145865	TRUE	FALSE	FALSE	1	1145865	651	799	FALSE	301041760
652	groupI_1145866	TRUE	FALSE	FALSE	1	1145866	652	800	FALSE	301041761
653	groupI_1145897	TRUE	FALSE	FALSE	1	1145897	653	801	FALSE	301041792
654	groupI_1145910	TRUE	FALSE	FALSE	1	1145910	654	802	FALSE	301041805
655	groupI_1147566	TRUE	FALSE	FALSE	1	1147566	655	803	FALSE	301043461
656	groupI_1147567	TRUE	FALSE	FALSE	1	1147567	656	804	FALSE	301043462
657	groupI_1147568	TRUE	FALSE	FALSE	1	1147568	657	805	FALSE	301043463
658	groupI_1147570	TRUE	FALSE	FALSE	1	1147570	658	806	FALSE	301043465
659	groupI_1147573	TRUE	FALSE	FALSE	1	1147573	659	807	FALSE	301043468
660	groupI_1147585	TRUE	FALSE	FALSE	1	1147585	660	808	FALSE	301043480
661	groupI_1147614	TRUE	FALSE	FALSE	1	1147614	661	809	FALSE	301043509
746	groupI_1177005	TRUE	FALSE	FALSE	1	1177005	746	810	FALSE	301072900
747	groupI_1177006	TRUE	FALSE	FALSE	1	1177006	747	811	FALSE	301072901
748	groupI_1177017	TRUE	FALSE	FALSE	1	1177017	748	812	FALSE	301072912
749	groupI_1177020	TRUE	FALSE	FALSE	1	1177020	749	813	FALSE	301072915
750	groupI_1177032	TRUE	FALSE	FALSE	1	1177032	750	814	FALSE	301072927
751	groupI_1177057	TRUE	FALSE	FALSE	1	1177057	751	815	FALSE	301072952
752	groupI_1177254	TRUE	FALSE	FALSE	1	1177254	752	816	FALSE	301073149
753	groupI_1177308	TRUE	FALSE	FALSE	1	1177308	753	817	FALSE	301073203
754	groupI_1177318	TRUE	FALSE	FALSE	1	1177318	754	818	FALSE	301073213
816	groupI_1186587	TRUE	FALSE	FALSE	1	1186587	816	819	FALSE	301082482
817	groupI_1186595	TRUE	FALSE	FALSE	1	1186595	817	820	FALSE	301082490
818	groupI_1186601	TRUE	FALSE	FALSE	1	1186601	818	821	FALSE	301082496
819	groupI_1186607	TRUE	FALSE	FALSE	1	1186607	819	822	FALSE	301082502
820	groupI_1186614	TRUE	FALSE	FALSE	1	1186614	820	823	FALSE	301082509
821	groupI_1186615	TRUE	FALSE	FALSE	1	1186615	821	824	FALSE	301082510
822	groupI_1186619	TRUE	FALSE	FALSE	1	1186619	822	825	FALSE	301082514
823	groupI_1186627	TRUE	FALSE	FALSE	1	1186627	823	826	FALSE	301082522
824	groupI_1186632	TRUE	FALSE	FALSE	1	1186632	824	827	FALSE	301082527
825	groupI_1186638	TRUE	FALSE	FALSE	1	1186638	825	828	FALSE	301082533
826	groupI_1186652	TRUE	FALSE	FALSE	1	1186652	826	829	FALSE	301082547
827	groupI_1186667	TRUE	FALSE	FALSE	1	1186667	827	830	FALSE	301082562
828	groupI_1186837	TRUE	FALSE	FALSE	1	1186837	828	831	FALSE	301082732
829	groupI_1186841	TRUE	FALSE	FALSE	1	1186841	829	832	FALSE	301082736
830	groupI_1186842	TRUE	FALSE	FALSE	1	1186842	830	833	FALSE	301082737
831	groupI_1186845	TRUE	FALSE	FALSE	1	1186845	831	834	FALSE	301082740
832	groupI_1186861	TRUE	FALSE	FALSE	1	1186861	832	835	FALSE	301082756
833	groupI_1186864	TRUE	FALSE	FALSE	1	1186864	833	836	FALSE	301082759
834	groupI_1186869	TRUE	FALSE	FALSE	1	1186869	834	837	FALSE	301082764
835	groupI_1186880	TRUE	FALSE	FALSE	1	1186880	835	838	FALSE	301082775
836	groupI_1186895	TRUE	FALSE	FALSE	1	1186895	836	839	FALSE	301082790
837	groupI_1186904	TRUE	FALSE	FALSE	1	1186904	837	840	FALSE	301082799
838	groupI_1186909	TRUE	FALSE	FALSE	1	1186909	838	841	FALSE	301082804
839	groupI_1186916	TRUE	FALSE	FALSE	1	1186916	839	842	FALSE	301082811
840	groupI_1186920	TRUE	FALSE	FALSE	1	1186920	840	843	FALSE	301082815
862	groupI_1194077	TRUE	FALSE	FALSE	1	1194077	862	844	FALSE	301089972
863	groupI_1194080	TRUE	FALSE	FALSE	1	1194080	863	845	FALSE	301089975
864	groupI_1194082	TRUE	FALSE	FALSE	1	1194082	864	846	FALSE	301089977
865	groupI_1194083	TRUE	FALSE	FALSE	1	1194083	865	847	FALSE	301089978
866	groupI_1194087	TRUE	FALSE	FALSE	1	1194087	866	848	FALSE	301089982
867	groupI_1194089	TRUE	FALSE	FALSE	1	1194089	867	849	FALSE	301089984
868	groupI_1194091	TRUE	FALSE	FALSE	1	1194091	868	850	FALSE	301089986
869	groupI_1194094	TRUE	FALSE	FALSE	1	1194094	869	851	FALSE	301089989
870	groupI_1194096	TRUE	FALSE	FALSE	1	1194096	870	852	FALSE	301089991
871	groupI_1194098	TRUE	FALSE	FALSE	1	1194098	871	853	FALSE	301089993
872	groupI_1194100	TRUE	FALSE	FALSE	1	1194100	872	854	FALSE	301089995
873	groupI_1194105	TRUE	FALSE	FALSE	1	1194105	873	855	FALSE	301090000
874	groupI_1194110	TRUE	FALSE	FALSE	1	1194110	874	856	FALSE	301090005
875	groupI_1194115	TRUE	FALSE	FALSE	1	1194115	875	857	FALSE	301090010
876	groupI_1194117	TRUE	FALSE	FALSE	1	1194117	876	858	FALSE	301090012
877	groupI_1194118	TRUE	FALSE	FALSE	1	1194118	877	859	FALSE	301090013
878	groupI_1194119	TRUE	FALSE	FALSE	1	1194119	878	860	FALSE	301090014
879	groupI_1194120	TRUE	FALSE	FALSE	1	1194120	879	861	FALSE	301090015
880	groupI_1194122	TRUE	FALSE	FALSE	1	1194122	880	862	FALSE	301090017
881	groupI_1194124	TRUE	FALSE	FALSE	1	1194124	881	863	FALSE	301090019
882	groupI_1194127	TRUE	FALSE	FALSE	1	1194127	882	864	FALSE	301090022
883	groupI_1194128	TRUE	FALSE	FALSE	1	1194128	883	865	FALSE	301090023
884	groupI_1194130	TRUE	FALSE	FALSE	1	1194130	884	866	FALSE	301090025
885	groupI_1194133	TRUE	FALSE	FALSE	1	1194133	885	867	FALSE	301090028
886	groupI_1194134	TRUE	FALSE	FALSE	1	1194134	886	868	FALSE	301090029
887	groupI_1194139	TRUE	FALSE	FALSE	1	1194139	887	869	FALSE	301090034
888	groupI_1194294	TRUE	FALSE	FALSE	1	1194294	888	870	FALSE	301090189
889	groupI_1194295	TRUE	FALSE	FALSE	1	1194295	889	871	FALSE	301090190
890	groupI_1194370	TRUE	FALSE	FALSE	1	1194370	890	872	FALSE	301090265
891	groupI_1194373	TRUE	FALSE	FALSE	1	1194373	891	873	FALSE	301090268
892	groupI_1194375	TRUE	FALSE	FALSE	1	1194375	892	874	FALSE	301090270
907	groupI_1197787	TRUE	FALSE	FALSE	1	1197787	907	875	FALSE	301093682
908	groupI_1197838	TRUE	FALSE	FALSE	1	1197838	908	876	FALSE	301093733
909	groupI_1197847	TRUE	FALSE	FALSE	1	1197847	909	877	FALSE	301093742
910	groupI_1197848	TRUE	FALSE	FALSE	1	1197848	910	878	FALSE	301093743
911	groupI_1198007	TRUE	FALSE	FALSE	1	1198007	911	879	FALSE	301093902
912	groupI_1198040	TRUE	FALSE	FALSE	1	1198040	912	880	FALSE	301093935
913	groupI_1198057	TRUE	FALSE	FALSE	1	1198057	913	881	FALSE	301093952
914	groupI_1198060	TRUE	FALSE	FALSE	1	1198060	914	882	FALSE	301093955
915	groupI_1198075	TRUE	FALSE	FALSE	1	1198075	915	883	FALSE	301093970
916	groupI_1198089	TRUE	FALSE	FALSE	1	1198089	916	884	FALSE	301093984
917	groupI_1198090	TRUE	FALSE	FALSE	1	1198090	917	885	FALSE	301093985
918	groupI_1198094	TRUE	FALSE	FALSE	1	1198094	918	886	FALSE	301093989
1037	groupI_1213729	TRUE	FALSE	FALSE	1	1213729	1037	887	FALSE	301109624
1038	groupI_1213730	TRUE	FALSE	FALSE	1	1213730	1038	888	FALSE	301109625
1039	groupI_1213734	TRUE	FALSE	FALSE	1	1213734	1039	889	FALSE	301109629
1040	groupI_1213749	TRUE	FALSE	FALSE	1	1213749	1040	890	FALSE	301109644
1041	groupI_1213754	TRUE	FALSE	FALSE	1	1213754	1041	891	FALSE	301109649
1042	groupI_1213763	TRUE	FALSE	FALSE	1	1213763	1042	892	FALSE	301109658
1043	groupI_1214029	TRUE	FALSE	FALSE	1	1214029	1043	893	FALSE	301109924
1049	groupI_1216391	TRUE	FALSE	FALSE	1	1216391	1049	894	FALSE	301112286
1050	groupI_1217000	TRUE	FALSE	FALSE	1	1217000	1050	895	FALSE	301112895
1051	groupI_1217020	TRUE	FALSE	FALSE	1	1217020	1051	896	FALSE	301112915
1052	groupI_1217029	TRUE	FALSE	FALSE	1	1217029	1052	897	FALSE	301112924
1053	groupI_1217037	TRUE	FALSE	FALSE	1	1217037	1053	898	FALSE	301112932
1054	groupI_1217038	TRUE	FALSE	FALSE	1	1217038	1054	899	FALSE	301112933
1055	groupI_1217042	TRUE	FALSE	FALSE	1	1217042	1055	900	FALSE	301112937
1062	groupI_1217290	TRUE	FALSE	FALSE	1	1217290	1062	901	FALSE	301113185
1063	groupI_1217319	TRUE	FALSE	FALSE	1	1217319	1063	902	FALSE	301113214
1197	groupI_1260411	TRUE	FALSE	FALSE	1	1260411	1197	903	FALSE	301156306
1198	groupI_1260412	TRUE	FALSE	FALSE	1	1260412	1198	904	FALSE	301156307
1199	groupI_1260413	TRUE	FALSE	FALSE	1	1260413	1199	905	FALSE	301156308
1200	groupI_1260415	TRUE	FALSE	FALSE	1	1260415	1200	906	FALSE	301156310
1201	groupI_1260416	TRUE	FALSE	FALSE	1	1260416	1201	907	FALSE	301156311
1202	groupI_1260669	TRUE	FALSE	FALSE	1	1260669	1202	908	FALSE	301156564
1203	groupI_1260678	TRUE	FALSE	FALSE	1	1260678	1203	909	FALSE	301156573
1235	groupI_1267668	TRUE	FALSE	FALSE	1	1267668	1235	910	FALSE	301163563
1236	groupI_1267675	TRUE	FALSE	FALSE	1	1267675	1236	911	FALSE	301163570
1237	groupI_1267694	TRUE	FALSE	FALSE	1	1267694	1237	912	FALSE	301163589
1238	groupI_1267948	TRUE	FALSE	FALSE	1	1267948	1238	913	FALSE	301163843
1239	groupI_1267949	TRUE	FALSE	FALSE	1	1267949	1239	914	FALSE	301163844
1250	groupI_1271897	TRUE	FALSE	FALSE	1	1271897	1250	915	FALSE	301167792
1251	groupI_1271902	TRUE	FALSE	FALSE	1	1271902	1251	916	FALSE	301167797
1252	groupI_1272124	TRUE	FALSE	FALSE	1	1272124	1252	917	FALSE	301168019
1253	groupI_1272162	TRUE	FALSE	FALSE	1	1272162	1253	918	FALSE	301168057
1254	groupI_1272172	TRUE	FALSE	FALSE	1	1272172	1254	919	FALSE	301168067
1455	groupI_1300253	TRUE	FALSE	FALSE	1	1300253	1455	920	FALSE	301196148
1456	groupI_1300256	TRUE	FALSE	FALSE	1	1300256	1456	921	FALSE	301196151
1457	groupI_1300257	TRUE	FALSE	FALSE	1	1300257	1457	922	FALSE	301196152
1458	groupI_1300259	TRUE	FALSE	FALSE	1	1300259	1458	923	FALSE	301196154
1459	groupI_1300260	TRUE	FALSE	FALSE	1	1300260	1459	924	FALSE	301196155
1460	groupI_1300266	TRUE	FALSE	FALSE	1	1300266	1460	925	FALSE	301196161
1461	groupI_1300268	TRUE	FALSE	FALSE	1	1300268	1461	926	FALSE	301196163
1462	groupI_1300269	TRUE	FALSE	FALSE	1	1300269	1462	927	FALSE	301196164
1463	groupI_1300291	TRUE	FALSE	FALSE	1	1300291	1463	928	FALSE	301196186
1464	groupI_1300320	TRUE	FALSE	FALSE	1	1300320	1464	929	FALSE	301196215
1465	groupI_1300328	TRUE	FALSE	FALSE	1	1300328	1465	930	FALSE	301196223
1466	groupI_1300334	TRUE	FALSE	FALSE	1	1300334	1466	931	FALSE	301196229
1467	groupI_1300491	TRUE	FALSE	FALSE	1	1300491	1467	932	FALSE	301196386
1468	groupI_1300503	TRUE	FALSE	FALSE	1	1300503	1468	933	FALSE	301196398
1469	groupI_1300511	TRUE	FALSE	FALSE	1	1300511	1469	934	FALSE	301196406
1470	groupI_1300514	TRUE	FALSE	FALSE	1	1300514	1470	935	FALSE	301196409
1471	groupI_1300521	TRUE	FALSE	FALSE	1	1300521	1471	936	FALSE	301196416
1472	groupI_1300522	TRUE	FALSE	FALSE	1	1300522	1472	937	FALSE	301196417
1473	groupI_1300534	TRUE	FALSE	FALSE	1	1300534	1473	938	FALSE	301196429
1474	groupI_1300538	TRUE	FALSE	FALSE	1	1300538	1474	939	FALSE	301196433
1475	groupI_1300544	TRUE	FALSE	FALSE	1	1300544	1475	940	FALSE	301196439
1476	groupI_1300551	TRUE	FALSE	FALSE	1	1300551	1476	941	FALSE	301196446
1477	groupI_1300554	TRUE	FALSE	FALSE	1	1300554	1477	942	FALSE	301196449
1478	groupI_1300556	TRUE	FALSE	FALSE	1	1300556	1478	943	FALSE	301196451
1479	groupI_1300559	TRUE	FALSE	FALSE	1	1300559	1479	944	FALSE	301196454
1480	groupI_1300567	TRUE	FALSE	FALSE	1	1300567	1480	945	FALSE	301196462
1481	groupI_1300570	TRUE	FALSE	FALSE	1	1300570	1481	946	FALSE	301196465
1482	groupI_1300582	TRUE	FALSE	FALSE	1	1300582	1482	947	FALSE	301196477
1483	groupI_1300583	TRUE	FALSE	FALSE	1	1300583	1483	948	FALSE	301196478
1484	groupI_1300894	TRUE	FALSE	FALSE	1	1300894	1484	949	FALSE	301196789
1485	groupI_1300904	TRUE	FALSE	FALSE	1	1300904	1485	950	FALSE	301196799
1486	groupI_1300945	TRUE	FALSE	FALSE	1	1300945	1486	951	FALSE	301196840
1487	groupI_1300956	TRUE	FALSE	FALSE	1	1300956	1487	952	FALSE	301196851
1488	groupI_1300966	TRUE	FALSE	FALSE	1	1300966	1488	953	FALSE	301196861
1511	groupI_1309132	TRUE	FALSE	FALSE	1	1309132	1511	954	FALSE	301205027
1512	groupI_1309134	TRUE	FALSE	FALSE	1	1309134	1512	955	FALSE	301205029
1513	groupI_1309149	TRUE	FALSE	FALSE	1	1309149	1513	956	FALSE	301205044
1514	groupI_1309154	TRUE	FALSE	FALSE	1	1309154	1514	957	FALSE	301205049
1515	groupI_1309155	TRUE	FALSE	FALSE	1	1309155	1515	958	FALSE	301205050
1516	groupI_1309159	TRUE	FALSE	FALSE	1	1309159	1516	959	FALSE	301205054
1517	groupI_1309162	TRUE	FALSE	FALSE	1	1309162	1517	960	FALSE	301205057
1518	groupI_1309175	TRUE	FALSE	FALSE	1	1309175	1518	961	FALSE	301205070
1519	groupI_1309372	TRUE	FALSE	FALSE	1	1309372	1519	962	FALSE	301205267
1520	groupI_1309373	TRUE	FALSE	FALSE	1	1309373	1520	963	FALSE	301205268
1521	groupI_1309374	TRUE	FALSE	FALSE	1	1309374	1521	964	FALSE	301205269
1522	groupI_1309376	TRUE	FALSE	FALSE	1	1309376	1522	965	FALSE	301205271
1523	groupI_1309411	TRUE	FALSE	FALSE	1	1309411	1523	966	FALSE	301205306
1524	groupI_1309415	TRUE	FALSE	FALSE	1	1309415	1524	967	FALSE	301205310
1525	groupI_1309431	TRUE	FALSE	FALSE	1	1309431	1525	968	FALSE	301205326
1526	groupI_1309432	TRUE	FALSE	FALSE	1	1309432	1526	969	FALSE	301205327
1527	groupI_1309434	TRUE	FALSE	FALSE	1	1309434	1527	970	FALSE	301205329
1528	groupI_1309455	TRUE	FALSE	FALSE	1	1309455	1528	971	FALSE	301205350
1529	groupI_1309463	TRUE	FALSE	FALSE	1	1309463	1529	972	FALSE	301205358
1934	groupI_1380659	TRUE	FALSE	FALSE	1	1380659	1934	973	FALSE	301276554
1935	groupI_1380686	TRUE	FALSE	FALSE	1	1380686	1935	974	FALSE	301276581
1936	groupI_1380693	TRUE	FALSE	FALSE	1	1380693	1936	975	FALSE	301276588
1937	groupI_1380709	TRUE	FALSE	FALSE	1	1380709	1937	976	FALSE	301276604
1938	groupI_1380712	TRUE	FALSE	FALSE	1	1380712	1938	977	FALSE	301276607
1939	groupI_1380724	TRUE	FALSE	FALSE	1	1380724	1939	978	FALSE	301276619
1940	groupI_1380725	TRUE	FALSE	FALSE	1	1380725	1940	979	FALSE	301276620
1941	groupI_1380903	TRUE	FALSE	FALSE	1	1380903	1941	980	FALSE	301276798
1942	groupI_1380929	TRUE	FALSE	FALSE	1	1380929	1942	981	FALSE	301276824
1943	groupI_1380986	TRUE	FALSE	FALSE	1	1380986	1943	982	FALSE	301276881
2091	groupI_1424678	TRUE	FALSE	FALSE	1	1424678	2091	983	FALSE	301320573
2092	groupI_1424699	TRUE	FALSE	FALSE	1	1424699	2092	984	FALSE	301320594
2093	groupI_1424709	TRUE	FALSE	FALSE	1	1424709	2093	985	FALSE	301320604
2094	groupI_1424728	TRUE	FALSE	FALSE	1	1424728	2094	986	FALSE	301320623
2095	groupI_1424739	TRUE	FALSE	FALSE	1	1424739	2095	987	FALSE	301320634
2096	groupI_1424740	TRUE	FALSE	FALSE	1	1424740	2096	988	FALSE	301320635
2097	groupI_1424891	TRUE	FALSE	FALSE	1	1424891	2097	989	FALSE	301320786
2098	groupI_1424959	TRUE	FALSE	FALSE	1	1424959	2098	990	FALSE	301320854
2099	groupI_1424970	TRUE	FALSE	FALSE	1	1424970	2099	991	FALSE	301320865
2164	groupI_1429644	TRUE	FALSE	FALSE	1	1429644	2164	992	FALSE	301325539
2165	groupI_1429699	TRUE	FALSE	FALSE	1	1429699	2165	993	FALSE	301325594
2166	groupI_1429702	TRUE	FALSE	FALSE	1	1429702	2166	994	FALSE	301325597
2167	groupI_1429705	TRUE	FALSE	FALSE	1	1429705	2167	995	FALSE	301325600
2168	groupI_1429714	TRUE	FALSE	FALSE	1	1429714	2168	996	FALSE	301325609
2169	groupI_1429715	TRUE	FALSE	FALSE	1	1429715	2169	997	FALSE	301325610
2173	groupI_1429944	TRUE	FALSE	FALSE	1	1429944	2173	998	FALSE	301325839
2174	groupI_1429946	TRUE	FALSE	FALSE	1	1429946	2174	999	FALSE	301325841
2175	groupI_1429967	TRUE	FALSE	FALSE	1	1429967	2175	1000	FALSE	301325862
2192	groupI_1433052	TRUE	FALSE	FALSE	1	1433052	2192	1001	FALSE	301328947
2193	groupI_1433054	TRUE	FALSE	FALSE	1	1433054	2193	1002	FALSE	301328949
2194	groupI_1433269	TRUE	FALSE	FALSE	1	1433269	2194	1003	FALSE	301329164
2195	groupI_1433273	TRUE	FALSE	FALSE	1	1433273	2195	1004	FALSE	301329168
2196	groupI_1433278	TRUE	FALSE	FALSE	1	1433278	2196	1005	FALSE	301329173
2197	groupI_1433279	TRUE	FALSE	FALSE	1	1433279	2197	1006	FALSE	301329174
2198	groupI_1433298	TRUE	FALSE	FALSE	1	1433298	2198	1007	FALSE	301329193
2199	groupI_1433300	TRUE	FALSE	FALSE	1	1433300	2199	1008	FALSE	301329195
2200	groupI_1433304	TRUE	FALSE	FALSE	1	1433304	2200	1009	FALSE	301329199
2201	groupI_1433334	TRUE	FALSE	FALSE	1	1433334	2201	1010	FALSE	301329229
2202	groupI_1433590	TRUE	FALSE	FALSE	1	1433590	2202	1011	FALSE	301329485
2203	groupI_1433602	TRUE	FALSE	FALSE	1	1433602	2203	1012	FALSE	301329497
2204	groupI_1433631	TRUE	FALSE	FALSE	1	1433631	2204	1013	FALSE	301329526
2205	groupI_1433818	TRUE	FALSE	FALSE	1	1433818	2205	1014	FALSE	301329713
2206	groupI_1433823	TRUE	FALSE	FALSE	1	1433823	2206	1015	FALSE	301329718
2207	groupI_1433900	TRUE	FALSE	FALSE	1	1433900	2207	1016	FALSE	301329795
2208	groupI_1433911	TRUE	FALSE	FALSE	1	1433911	2208	1017	FALSE	301329806
2313	groupI_1457926	TRUE	FALSE	FALSE	1	1457926	2313	1018	FALSE	301353821
2314	groupI_1457956	TRUE	FALSE	FALSE	1	1457956	2314	1019	FALSE	301353851
2315	groupI_1457959	TRUE	FALSE	FALSE	1	1457959	2315	1020	FALSE	301353854
2316	groupI_1457960	TRUE	FALSE	FALSE	1	1457960	2316	1021	FALSE	301353855
2317	groupI_1457967	TRUE	FALSE	FALSE	1	1457967	2317	1022	FALSE	301353862
2318	groupI_1457985	TRUE	FALSE	FALSE	1	1457985	2318	1023	FALSE	301353880
2319	groupI_1458008	TRUE	FALSE	FALSE	1	1458008	2319	1024	FALSE	301353903
2321	groupI_1458162	TRUE	FALSE	FALSE	1	1458162	2321	1025	FALSE	301354057
2322	groupI_1458173	TRUE	FALSE	FALSE	1	1458173	2322	1026	FALSE	301354068
2323	groupI_1458184	TRUE	FALSE	FALSE	1	1458184	2323	1027	FALSE	301354079
2324	groupI_1458208	TRUE	FALSE	FALSE	1	1458208	2324	1028	FALSE	301354103
2325	groupI_1458211	TRUE	FALSE	FALSE	1	1458211	2325	1029	FALSE	301354106
2326	groupI_1458235	TRUE	FALSE	FALSE	1	1458235	2326	1030	FALSE	301354130
2327	groupI_1458240	TRUE	FALSE	FALSE	1	1458240	2327	1031	FALSE	301354135
2481	groupI_1476638	TRUE	FALSE	FALSE	1	1476638	2481	1032	FALSE	301372533
2482	groupI_1476640	TRUE	FALSE	FALSE	1	1476640	2482	1033	FALSE	301372535
2483	groupI_1476641	TRUE	FALSE	FALSE	1	1476641	2483	1034	FALSE	301372536
2484	groupI_1476643	TRUE	FALSE	FALSE	1	1476643	2484	1035	FALSE	301372538
2485	groupI_1476662	TRUE	FALSE	FALSE	1	1476662	2485	1036	FALSE	301372557
2486	groupI_1476684	TRUE	FALSE	FALSE	1	1476684	2486	1037	FALSE	301372579
2487	groupI_1476715	TRUE	FALSE	FALSE	1	1476715	2487	1038	FALSE	301372610
2669	groupI_1505039	TRUE	FALSE	FALSE	1	1505039	2669	1039	FALSE	301400934
2670	groupI_1505089	TRUE	FALSE	FALSE	1	1505089	2670	1040	FALSE	301400984
2671	groupI_1505107	TRUE	FALSE	FALSE	1	1505107	2671	1041	FALSE	301401002
2672	groupI_1505120	TRUE	FALSE	FALSE	1	1505120	2672	1042	FALSE	301401015
2673	groupI_1505124	TRUE	FALSE	FALSE	1	1505124	2673	1043	FALSE	301401019
2674	groupI_1505274	TRUE	FALSE	FALSE	1	1505274	2674	1044	FALSE	301401169
2675	groupI_1505289	TRUE	FALSE	FALSE	1	1505289	2675	1045	FALSE	301401184
2676	groupI_1505292	TRUE	FALSE	FALSE	1	1505292	2676	1046	FALSE	301401187
2677	groupI_1505293	TRUE	FALSE	FALSE	1	1505293	2677	1047	FALSE	301401188
2678	groupI_1505298	TRUE	FALSE	FALSE	1	1505298	2678	1048	FALSE	301401193
2679	groupI_1505304	TRUE	FALSE	FALSE	1	1505304	2679	1049	FALSE	301401199
2680	groupI_1505327	TRUE	FALSE	FALSE	1	1505327	2680	1050	FALSE	301401222
2681	groupI_1505345	TRUE	FALSE	FALSE	1	1505345	2681	1051	FALSE	301401240
2682	groupI_1505346	TRUE	FALSE	FALSE	1	1505346	2682	1052	FALSE	301401241
2744	groupI_1515483	TRUE	FALSE	FALSE	1	1515483	2744	1053	FALSE	301411378
2745	groupI_1515487	TRUE	FALSE	FALSE	1	1515487	2745	1054	FALSE	301411382
2746	groupI_1515528	TRUE	FALSE	FALSE	1	1515528	2746	1055	FALSE	301411423
2747	groupI_1515546	TRUE	FALSE	FALSE	1	1515546	2747	1056	FALSE	301411441
2748	groupI_1515554	TRUE	FALSE	FALSE	1	1515554	2748	1057	FALSE	301411449
2749	groupI_1515555	TRUE	FALSE	FALSE	1	1515555	2749	1058	FALSE	301411450
2750	groupI_1515738	TRUE	FALSE	FALSE	1	1515738	2750	1059	FALSE	301411633
2751	groupI_1515751	TRUE	FALSE	FALSE	1	1515751	2751	1060	FALSE	301411646
2752	groupI_1515752	TRUE	FALSE	FALSE	1	1515752	2752	1061	FALSE	301411647
2787	groupI_1528560	TRUE	FALSE	FALSE	1	1528560	2787	1062	FALSE	301424455
2788	groupI_1528581	TRUE	FALSE	FALSE	1	1528581	2788	1063	FALSE	301424476
2789	groupI_1528587	TRUE	FALSE	FALSE	1	1528587	2789	1064	FALSE	301424482
2790	groupI_1528604	TRUE	FALSE	FALSE	1	1528604	2790	1065	FALSE	301424499
2791	groupI_1528613	TRUE	FALSE	FALSE	1	1528613	2791	1066	FALSE	301424508
2792	groupI_1528636	TRUE	FALSE	FALSE	1	1528636	2792	1067	FALSE	301424531
2795	groupI_1528865	TRUE	FALSE	FALSE	1	1528865	2795	1068	FALSE	301424760
2796	groupI_1528866	TRUE	FALSE	FALSE	1	1528866	2796	1069	FALSE	301424761
2797	groupI_1528873	TRUE	FALSE	FALSE	1	1528873	2797	1070	FALSE	301424768
2798	groupI_1528877	TRUE	FALSE	FALSE	1	1528877	2798	1071	FALSE	301424772
2853	groupI_1532473	TRUE	FALSE	FALSE	1	1532473	2853	1072	FALSE	301428368
2854	groupI_1532749	TRUE	FALSE	FALSE	1	1532749	2854	1073	FALSE	301428644
2855	groupI_1532800	TRUE	FALSE	FALSE	1	1532800	2855	1074	FALSE	301428695
2856	groupI_1532802	TRUE	FALSE	FALSE	1	1532802	2856	1075	FALSE	301428697
2857	groupI_1532807	TRUE	FALSE	FALSE	1	1532807	2857	1076	FALSE	301428702
2858	groupI_1532808	TRUE	FALSE	FALSE	1	1532808	2858	1077	FALSE	301428703
2859	groupI_1532818	TRUE	FALSE	FALSE	1	1532818	2859	1078	FALSE	301428713
2865	groupI_1536429	TRUE	FALSE	FALSE	1	1536429	2865	1079	FALSE	301432324
2866	groupI_1536433	TRUE	FALSE	FALSE	1	1536433	2866	1080	FALSE	301432328
2867	groupI_1536449	TRUE	FALSE	FALSE	1	1536449	2867	1081	FALSE	301432344
2868	groupI_1536453	TRUE	FALSE	FALSE	1	1536453	2868	1082	FALSE	301432348
2869	groupI_1536468	TRUE	FALSE	FALSE	1	1536468	2869	1083	FALSE	301432363
2870	groupI_1536470	TRUE	FALSE	FALSE	1	1536470	2870	1084	FALSE	301432365
2871	groupI_1536471	TRUE	FALSE	FALSE	1	1536471	2871	1085	FALSE	301432366
2872	groupI_1536492	TRUE	FALSE	FALSE	1	1536492	2872	1086	FALSE	301432387
2873	groupI_1536658	TRUE	FALSE	FALSE	1	1536658	2873	1087	FALSE	301432553
2874	groupI_1536682	TRUE	FALSE	FALSE	1	1536682	2874	1088	FALSE	301432577
2875	groupI_1536695	TRUE	FALSE	FALSE	1	1536695	2875	1089	FALSE	301432590
3196	groupI_1584255	TRUE	FALSE	FALSE	1	1584255	3196	1090	FALSE	301480150
3197	groupI_1584260	TRUE	FALSE	FALSE	1	1584260	3197	1091	FALSE	301480155
3198	groupI_1584262	TRUE	FALSE	FALSE	1	1584262	3198	1092	FALSE	301480157
3199	groupI_1584263	TRUE	FALSE	FALSE	1	1584263	3199	1093	FALSE	301480158
3200	groupI_1584269	TRUE	FALSE	FALSE	1	1584269	3200	1094	FALSE	301480164
3208	groupI_1584497	TRUE	FALSE	FALSE	1	1584497	3208	1095	FALSE	301480392
3209	groupI_1584498	TRUE	FALSE	FALSE	1	1584498	3209	1096	FALSE	301480393
3210	groupI_1584513	TRUE	FALSE	FALSE	1	1584513	3210	1097	FALSE	301480408
3211	groupI_1584516	TRUE	FALSE	FALSE	1	1584516	3211	1098	FALSE	301480411
3298	groupI_1592702	TRUE	FALSE	FALSE	1	1592702	3298	1099	FALSE	301488597
3299	groupI_1592914	TRUE	FALSE	FALSE	1	1592914	3299	1100	FALSE	301488809
3300	groupI_1592932	TRUE	FALSE	FALSE	1	1592932	3300	1101	FALSE	301488827
3301	groupI_1592934	TRUE	FALSE	FALSE	1	1592934	3301	1102	FALSE	301488829
3302	groupI_1592957	TRUE	FALSE	FALSE	1	1592957	3302	1103	FALSE	301488852
3303	groupI_1592958	TRUE	FALSE	FALSE	1	1592958	3303	1104	FALSE	301488853
3304	groupI_1592979	TRUE	FALSE	FALSE	1	1592979	3304	1105	FALSE	301488874
3305	groupI_1592995	TRUE	FALSE	FALSE	1	1592995	3305	1106	FALSE	301488890
3370	groupI_1605835	TRUE	FALSE	FALSE	1	1605835	3370	1107	FALSE	301501730
3371	groupI_1605836	TRUE	FALSE	FALSE	1	1605836	3371	1108	FALSE	301501731
3372	groupI_1605857	TRUE	FALSE	FALSE	1	1605857	3372	1109	FALSE	301501752
3373	groupI_1605883	TRUE	FALSE	FALSE	1	1605883	3373	1110	FALSE	301501778
3374	groupI_1605886	TRUE	FALSE	FALSE	1	1605886	3374	1111	FALSE	301501781
3375	groupI_1605888	TRUE	FALSE	FALSE	1	1605888	3375	1112	FALSE	301501783
3376	groupI_1605906	TRUE	FALSE	FALSE	1	1605906	3376	1113	FALSE	301501801
3377	groupI_1605910	TRUE	FALSE	FALSE	1	1605910	3377	1114	FALSE	301501805
3378	groupI_1606050	TRUE	FALSE	FALSE	1	1606050	3378	1115	FALSE	301501945
3379	groupI_1606066	TRUE	FALSE	FALSE	1	1606066	3379	1116	FALSE	301501961
3380	groupI_1606068	TRUE	FALSE	FALSE	1	1606068	3380	1117	FALSE	301501963
3381	groupI_1606135	TRUE	FALSE	FALSE	1	1606135	3381	1118	FALSE	301502030
3407	groupI_1610063	TRUE	FALSE	FALSE	1	1610063	3407	1119	FALSE	301505958
3408	groupI_1610067	TRUE	FALSE	FALSE	1	1610067	3408	1120	FALSE	301505962
3409	groupI_1610076	TRUE	FALSE	FALSE	1	1610076	3409	1121	FALSE	301505971
3410	groupI_1610120	TRUE	FALSE	FALSE	1	1610120	3410	1122	FALSE	301506015
3411	groupI_1610141	TRUE	FALSE	FALSE	1	1610141	3411	1123	FALSE	301506036
3412	groupI_1610334	TRUE	FALSE	FALSE	1	1610334	3412	1124	FALSE	301506229
3413	groupI_1610336	TRUE	FALSE	FALSE	1	1610336	3413	1125	FALSE	301506231
3414	groupI_1610337	TRUE	FALSE	FALSE	1	1610337	3414	1126	FALSE	301506232
3415	groupI_1610349	TRUE	FALSE	FALSE	1	1610349	3415	1127	FALSE	301506244
3416	groupI_1610365	TRUE	FALSE	FALSE	1	1610365	3416	1128	FALSE	301506260
3417	groupI_1610381	TRUE	FALSE	FALSE	1	1610381	3417	1129	FALSE	301506276
3418	groupI_1610387	TRUE	FALSE	FALSE	1	1610387	3418	1130	FALSE	301506282
3419	groupI_1610388	TRUE	FALSE	FALSE	1	1610388	3419	1131	FALSE	301506283
3420	groupI_1610391	TRUE	FALSE	FALSE	1	1610391	3420	1132	FALSE	301506286
3479	groupI_1621620	TRUE	FALSE	FALSE	1	1621620	3479	1133	FALSE	301517515
3480	groupI_1621622	TRUE	FALSE	FALSE	1	1621622	3480	1134	FALSE	301517517
3481	groupI_1621628	TRUE	FALSE	FALSE	1	1621628	3481	1135	FALSE	301517523
3482	groupI_1621630	TRUE	FALSE	FALSE	1	1621630	3482	1136	FALSE	301517525
3483	groupI_1621633	TRUE	FALSE	FALSE	1	1621633	3483	1137	FALSE	301517528
3484	groupI_1621813	TRUE	FALSE	FALSE	1	1621813	3484	1138	FALSE	301517708
3485	groupI_1621871	TRUE	FALSE	FALSE	1	1621871	3485	1139	FALSE	301517766
3561	groupI_1639207	TRUE	FALSE	FALSE	1	1639207	3561	1140	FALSE	301535102
3562	groupI_1639208	TRUE	FALSE	FALSE	1	1639208	3562	1141	FALSE	301535103
3563	groupI_1639214	TRUE	FALSE	FALSE	1	1639214	3563	1142	FALSE	301535109
3564	groupI_1639222	TRUE	FALSE	FALSE	1	1639222	3564	1143	FALSE	301535117
3668	groupI_1649653	TRUE	FALSE	FALSE	1	1649653	3668	1144	FALSE	301545548
3669	groupI_1649677	TRUE	FALSE	FALSE	1	1649677	3669	1145	FALSE	301545572
3670	groupI_1649715	TRUE	FALSE	FALSE	1	1649715	3670	1146	FALSE	301545610
3671	groupI_1649873	TRUE	FALSE	FALSE	1	1649873	3671	1147	FALSE	301545768
3672	groupI_1649884	TRUE	FALSE	FALSE	1	1649884	3672	1148	FALSE	301545779
3673	groupI_1649905	TRUE	FALSE	FALSE	1	1649905	3673	1149	FALSE	301545800
3674	groupI_1649906	TRUE	FALSE	FALSE	1	1649906	3674	1150	FALSE	301545801
3675	groupI_1649918	TRUE	FALSE	FALSE	1	1649918	3675	1151	FALSE	301545813
3676	groupI_1649939	TRUE	FALSE	FALSE	1	1649939	3676	1152	FALSE	301545834
4160	groupI_1716590	TRUE	FALSE	FALSE	1	1716590	4160	1153	FALSE	301612485
4161	groupI_1716593	TRUE	FALSE	FALSE	1	1716593	4161	1154	FALSE	301612488
4162	groupI_1716607	TRUE	FALSE	FALSE	1	1716607	4162	1155	FALSE	301612502
4163	groupI_1716609	TRUE	FALSE	FALSE	1	1716609	4163	1156	FALSE	301612504
4164	groupI_1716610	TRUE	FALSE	FALSE	1	1716610	4164	1157	FALSE	301612505
4165	groupI_1716618	TRUE	FALSE	FALSE	1	1716618	4165	1158	FALSE	301612513
4166	groupI_1716619	TRUE	FALSE	FALSE	1	1716619	4166	1159	FALSE	301612514
4167	groupI_1716620	TRUE	FALSE	FALSE	1	1716620	4167	1160	FALSE	301612515
4168	groupI_1716626	TRUE	FALSE	FALSE	1	1716626	4168	1161	FALSE	301612521
4169	groupI_1716650	TRUE	FALSE	FALSE	1	1716650	4169	1162	FALSE	301612545
4170	groupI_1716651	TRUE	FALSE	FALSE	1	1716651	4170	1163	FALSE	301612546
4171	groupI_1716657	TRUE	FALSE	FALSE	1	1716657	4171	1164	FALSE	301612552
4172	groupI_1716668	TRUE	FALSE	FALSE	1	1716668	4172	1165	FALSE	301612563
4173	groupI_1716834	TRUE	FALSE	FALSE	1	1716834	4173	1166	FALSE	301612729
4174	groupI_1716837	TRUE	FALSE	FALSE	1	1716837	4174	1167	FALSE	301612732
4175	groupI_1716841	TRUE	FALSE	FALSE	1	1716841	4175	1168	FALSE	301612736
4176	groupI_1716848	TRUE	FALSE	FALSE	1	1716848	4176	1169	FALSE	301612743
4177	groupI_1716851	TRUE	FALSE	FALSE	1	1716851	4177	1170	FALSE	301612746
4178	groupI_1716865	TRUE	FALSE	FALSE	1	1716865	4178	1171	FALSE	301612760
4179	groupI_1716878	TRUE	FALSE	FALSE	1	1716878	4179	1172	FALSE	301612773
4180	groupI_1716879	TRUE	FALSE	FALSE	1	1716879	4180	1173	FALSE	301612774
4181	groupI_1716904	TRUE	FALSE	FALSE	1	1716904	4181	1174	FALSE	301612799
4182	groupI_1716910	TRUE	FALSE	FALSE	1	1716910	4182	1175	FALSE	301612805
4183	groupI_1716912	TRUE	FALSE	FALSE	1	1716912	4183	1176	FALSE	301612807
4184	groupI_1716913	TRUE	FALSE	FALSE	1	1716913	4184	1177	FALSE	301612808
4185	groupI_1716916	TRUE	FALSE	FALSE	1	1716916	4185	1178	FALSE	301612811
4205	groupI_1719177	TRUE	FALSE	FALSE	1	1719177	4205	1179	FALSE	301615072
4206	groupI_1719179	TRUE	FALSE	FALSE	1	1719179	4206	1180	FALSE	301615074
4207	groupI_1719181	TRUE	FALSE	FALSE	1	1719181	4207	1181	FALSE	301615076
4208	groupI_1719182	TRUE	FALSE	FALSE	1	1719182	4208	1182	FALSE	301615077
4209	groupI_1719190	TRUE	FALSE	FALSE	1	1719190	4209	1183	FALSE	301615085
4210	groupI_1719191	TRUE	FALSE	FALSE	1	1719191	4210	1184	FALSE	301615086
4211	groupI_1719194	TRUE	FALSE	FALSE	1	1719194	4211	1185	FALSE	301615089
4212	groupI_1719199	TRUE	FALSE	FALSE	1	1719199	4212	1186	FALSE	301615094
4213	groupI_1719205	TRUE	FALSE	FALSE	1	1719205	4213	1187	FALSE	301615100
4214	groupI_1719214	TRUE	FALSE	FALSE	1	1719214	4214	1188	FALSE	301615109
4215	groupI_1719224	TRUE	FALSE	FALSE	1	1719224	4215	1189	FALSE	301615119
4216	groupI_1719227	TRUE	FALSE	FALSE	1	1719227	4216	1190	FALSE	301615122
4217	groupI_1719232	TRUE	FALSE	FALSE	1	1719232	4217	1191	FALSE	301615127
4218	groupI_1719240	TRUE	FALSE	FALSE	1	1719240	4218	1192	FALSE	301615135
4219	groupI_1719242	TRUE	FALSE	FALSE	1	1719242	4219	1193	FALSE	301615137
4220	groupI_1719246	TRUE	FALSE	FALSE	1	1719246	4220	1194	FALSE	301615141
4221	groupI_1719259	TRUE	FALSE	FALSE	1	1719259	4221	1195	FALSE	301615154
4222	groupI_1719260	TRUE	FALSE	FALSE	1	1719260	4222	1196	FALSE	301615155
4223	groupI_1719265	TRUE	FALSE	FALSE	1	1719265	4223	1197	FALSE	301615160
4224	groupI_1719431	TRUE	FALSE	FALSE	1	1719431	4224	1198	FALSE	301615326
4225	groupI_1719437	TRUE	FALSE	FALSE	1	1719437	4225	1199	FALSE	301615332
4226	groupI_1719445	TRUE	FALSE	FALSE	1	1719445	4226	1200	FALSE	301615340
4227	groupI_1719453	TRUE	FALSE	FALSE	1	1719453	4227	1201	FALSE	301615348
4228	groupI_1719456	TRUE	FALSE	FALSE	1	1719456	4228	1202	FALSE	301615351
4229	groupI_1719457	TRUE	FALSE	FALSE	1	1719457	4229	1203	FALSE	301615352
4230	groupI_1719459	TRUE	FALSE	FALSE	1	1719459	4230	1204	FALSE	301615354
4231	groupI_1719462	TRUE	FALSE	FALSE	1	1719462	4231	1205	FALSE	301615357
4232	groupI_1719473	TRUE	FALSE	FALSE	1	1719473	4232	1206	FALSE	301615368
4233	groupI_1719482	TRUE	FALSE	FALSE	1	1719482	4233	1207	FALSE	301615377
4234	groupI_1719483	TRUE	FALSE	FALSE	1	1719483	4234	1208	FALSE	301615378
4235	groupI_1719488	TRUE	FALSE	FALSE	1	1719488	4235	1209	FALSE	301615383
4236	groupI_1719491	TRUE	FALSE	FALSE	1	1719491	4236	1210	FALSE	301615386
4237	groupI_1719501	TRUE	FALSE	FALSE	1	1719501	4237	1211	FALSE	301615396
4379	groupI_1754132	TRUE	FALSE	FALSE	1	1754132	4379	1212	FALSE	301650027
4380	groupI_1754146	TRUE	FALSE	FALSE	1	1754146	4380	1213	FALSE	301650041
4381	groupI_1754154	TRUE	FALSE	FALSE	1	1754154	4381	1214	FALSE	301650049
4382	groupI_1754168	TRUE	FALSE	FALSE	1	1754168	4382	1215	FALSE	301650063
4383	groupI_1754205	TRUE	FALSE	FALSE	1	1754205	4383	1216	FALSE	301650100
4453	groupI_1775082	TRUE	FALSE	FALSE	1	1775082	4453	1217	FALSE	301670977
4454	groupI_1775089	TRUE	FALSE	FALSE	1	1775089	4454	1218	FALSE	301670984
4455	groupI_1775095	TRUE	FALSE	FALSE	1	1775095	4455	1219	FALSE	301670990
4463	groupI_1775323	TRUE	FALSE	FALSE	1	1775323	4463	1220	FALSE	301671218
4464	groupI_1775324	TRUE	FALSE	FALSE	1	1775324	4464	1221	FALSE	301671219
4465	groupI_1775346	TRUE	FALSE	FALSE	1	1775346	4465	1222	FALSE	301671241
4466	groupI_1775353	TRUE	FALSE	FALSE	1	1775353	4466	1223	FALSE	301671248
4467	groupI_1775389	TRUE	FALSE	FALSE	1	1775389	4467	1224	FALSE	301671284
4527	groupI_1787728	TRUE	FALSE	FALSE	1	1787728	4527	1225	FALSE	301683623
4528	groupI_1787737	TRUE	FALSE	FALSE	1	1787737	4528	1226	FALSE	301683632
4529	groupI_1787752	TRUE	FALSE	FALSE	1	1787752	4529	1227	FALSE	301683647
4530	groupI_1787794	TRUE	FALSE	FALSE	1	1787794	4530	1228	FALSE	301683689
4531	groupI_1787795	TRUE	FALSE	FALSE	1	1787795	4531	1229	FALSE	301683690
4532	groupI_1787800	TRUE	FALSE	FALSE	1	1787800	4532	1230	FALSE	301683695
4533	groupI_1788000	TRUE	FALSE	FALSE	1	1788000	4533	1231	FALSE	301683895
4534	groupI_1788007	TRUE	FALSE	FALSE	1	1788007	4534	1232	FALSE	301683902
4571	groupI_1789943	TRUE	FALSE	FALSE	1	1789943	4571	1233	FALSE	301685838
4572	groupI_1789951	TRUE	FALSE	FALSE	1	1789951	4572	1234	FALSE	301685846
4573	groupI_1789952	TRUE	FALSE	FALSE	1	1789952	4573	1235	FALSE	301685847
4574	groupI_1789959	TRUE	FALSE	FALSE	1	1789959	4574	1236	FALSE	301685854
4576	groupI_1789963	TRUE	FALSE	FALSE	1	1789963	4576	1237	FALSE	301685858
4578	groupI_1789964	TRUE	FALSE	FALSE	1	1789964	4578	1238	FALSE	301685859
4581	groupI_1789970	TRUE	FALSE	FALSE	1	1789970	4581	1239	FALSE	301685865
4582	groupI_1789972	TRUE	FALSE	FALSE	1	1789972	4582	1240	FALSE	301685867
4583	groupI_1789976	TRUE	FALSE	FALSE	1	1789976	4583	1241	FALSE	301685871
4584	groupI_1789982	TRUE	FALSE	FALSE	1	1789982	4584	1242	FALSE	301685877
4585	groupI_1789991	TRUE	FALSE	FALSE	1	1789991	4585	1243	FALSE	301685886
4586	groupI_1789994	TRUE	FALSE	FALSE	1	1789994	4586	1244	FALSE	301685889
4587	groupI_1789999	TRUE	FALSE	FALSE	1	1789999	4587	1245	FALSE	301685894
4588	groupI_1790014	TRUE	FALSE	FALSE	1	1790014	4588	1246	FALSE	301685909
4589	groupI_1790026	TRUE	FALSE	FALSE	1	1790026	4589	1247	FALSE	301685921
4590	groupI_1790032	TRUE	FALSE	FALSE	1	1790032	4590	1248	FALSE	301685927
4591	groupI_1790037	TRUE	FALSE	FALSE	1	1790037	4591	1249	FALSE	301685932
4592	groupI_1790203	TRUE	FALSE	FALSE	1	1790203	4592	1250	FALSE	301686098
4593	groupI_1790209	TRUE	FALSE	FALSE	1	1790209	4593	1251	FALSE	301686104
4594	groupI_1790210	TRUE	FALSE	FALSE	1	1790210	4594	1252	FALSE	301686105
4595	groupI_1790234	TRUE	FALSE	FALSE	1	1790234	4595	1253	FALSE	301686129
4596	groupI_1790235	TRUE	FALSE	FALSE	1	1790235	4596	1254	FALSE	301686130
4597	groupI_1790246	TRUE	FALSE	FALSE	1	1790246	4597	1255	FALSE	301686141
4598	groupI_1790251	TRUE	FALSE	FALSE	1	1790251	4598	1256	FALSE	301686146
4599	groupI_1790255	TRUE	FALSE	FALSE	1	1790255	4599	1257	FALSE	301686150
4600	groupI_1790270	TRUE	FALSE	FALSE	1	1790270	4600	1258	FALSE	301686165
4754	groupI_1812658	TRUE	FALSE	FALSE	1	1812658	4754	1259	FALSE	301708553
4755	groupI_1812727	TRUE	FALSE	FALSE	1	1812727	4755	1260	FALSE	301708622
4756	groupI_1812976	TRUE	FALSE	FALSE	1	1812976	4756	1261	FALSE	301708871
4757	groupI_1812992	TRUE	FALSE	FALSE	1	1812992	4757	1262	FALSE	301708887
4767	groupI_1820322	TRUE	FALSE	FALSE	1	1820322	4767	1263	FALSE	301716217
4768	groupI_1820333	TRUE	FALSE	FALSE	1	1820333	4768	1264	FALSE	301716228
4769	groupI_1820345	TRUE	FALSE	FALSE	1	1820345	4769	1265	FALSE	301716240
4770	groupI_1820355	TRUE	FALSE	FALSE	1	1820355	4770	1266	FALSE	301716250
4771	groupI_1820361	TRUE	FALSE	FALSE	1	1820361	4771	1267	FALSE	301716256
4772	groupI_1820363	TRUE	FALSE	FALSE	1	1820363	4772	1268	FALSE	301716258
4773	groupI_1820372	TRUE	FALSE	FALSE	1	1820372	4773	1269	FALSE	301716267
4774	groupI_1820565	TRUE	FALSE	FALSE	1	1820565	4774	1270	FALSE	301716460
4775	groupI_1820571	TRUE	FALSE	FALSE	1	1820571	4775	1271	FALSE	301716466
4776	groupI_1820589	TRUE	FALSE	FALSE	1	1820589	4776	1272	FALSE	301716484
4777	groupI_1820599	TRUE	FALSE	FALSE	1	1820599	4777	1273	FALSE	301716494
4778	groupI_1820607	TRUE	FALSE	FALSE	1	1820607	4778	1274	FALSE	301716502
4779	groupI_1820609	TRUE	FALSE	FALSE	1	1820609	4779	1275	FALSE	301716504
4780	groupI_1820617	TRUE	FALSE	FALSE	1	1820617	4780	1276	FALSE	301716512
4781	groupI_1820618	TRUE	FALSE	FALSE	1	1820618	4781	1277	FALSE	301716513
4847	groupI_1833021	TRUE	FALSE	FALSE	1	1833021	4847	1278	FALSE	301728916
4848	groupI_1833050	TRUE	FALSE	FALSE	1	1833050	4848	1279	FALSE	301728945
4849	groupI_1833051	TRUE	FALSE	FALSE	1	1833051	4849	1280	FALSE	301728946
4850	groupI_1833229	TRUE	FALSE	FALSE	1	1833229	4850	1281	FALSE	301729124
4851	groupI_1833238	TRUE	FALSE	FALSE	1	1833238	4851	1282	FALSE	301729133
4852	groupI_1833244	TRUE	FALSE	FALSE	1	1833244	4852	1283	FALSE	301729139
4853	groupI_1833252	TRUE	FALSE	FALSE	1	1833252	4853	1284	FALSE	301729147
4854	groupI_1833277	TRUE	FALSE	FALSE	1	1833277	4854	1285	FALSE	301729172
4855	groupI_1833281	TRUE	FALSE	FALSE	1	1833281	4855	1286	FALSE	301729176
4856	groupI_1833284	TRUE	FALSE	FALSE	1	1833284	4856	1287	FALSE	301729179
4857	groupI_1833289	TRUE	FALSE	FALSE	1	1833289	4857	1288	FALSE	301729184
4858	groupI_1833316	TRUE	FALSE	FALSE	1	1833316	4858	1289	FALSE	301729211
4859	groupI_1833317	TRUE	FALSE	FALSE	1	1833317	4859	1290	FALSE	301729212
4870	groupI_1836393	TRUE	FALSE	FALSE	1	1836393	4870	1291	FALSE	301732288
4871	groupI_1836397	TRUE	FALSE	FALSE	1	1836397	4871	1292	FALSE	301732292
4872	groupI_1836400	TRUE	FALSE	FALSE	1	1836400	4872	1293	FALSE	301732295
4873	groupI_1836401	TRUE	FALSE	FALSE	1	1836401	4873	1294	FALSE	301732296
4874	groupI_1836414	TRUE	FALSE	FALSE	1	1836414	4874	1295	FALSE	301732309
4875	groupI_1836438	TRUE	FALSE	FALSE	1	1836438	4875	1296	FALSE	301732333
4876	groupI_1836457	TRUE	FALSE	FALSE	1	1836457	4876	1297	FALSE	301732352
4885	groupI_1836606	TRUE	FALSE	FALSE	1	1836606	4885	1298	FALSE	301732501
4886	groupI_1836640	TRUE	FALSE	FALSE	1	1836640	4886	1299	FALSE	301732535
4887	groupI_1836655	TRUE	FALSE	FALSE	1	1836655	4887	1300	FALSE	301732550
4888	groupI_1836666	TRUE	FALSE	FALSE	1	1836666	4888	1301	FALSE	301732561
4984	groupI_1841695	TRUE	FALSE	FALSE	1	1841695	4984	1302	FALSE	301737590
4985	groupI_1841896	TRUE	FALSE	FALSE	1	1841896	4985	1303	FALSE	301737791
4986	groupI_1841915	TRUE	FALSE	FALSE	1	1841915	4986	1304	FALSE	301737810
4987	groupI_1841934	TRUE	FALSE	FALSE	1	1841934	4987	1305	FALSE	301737829
4988	groupI_1841956	TRUE	FALSE	FALSE	1	1841956	4988	1306	FALSE	301737851
4989	groupI_1841961	TRUE	FALSE	FALSE	1	1841961	4989	1307	FALSE	301737856
4990	groupI_1841963	TRUE	FALSE	FALSE	1	1841963	4990	1308	FALSE	301737858
4991	groupI_1841970	TRUE	FALSE	FALSE	1	1841970	4991	1309	FALSE	301737865
4992	groupI_1841971	TRUE	FALSE	FALSE	1	1841971	4992	1310	FALSE	301737866
4993	groupI_1841976	TRUE	FALSE	FALSE	1	1841976	4993	1311	FALSE	301737871
4994	groupI_1841977	TRUE	FALSE	FALSE	1	1841977	4994	1312	FALSE	301737872
5100	groupI_1866687	TRUE	FALSE	FALSE	1	1866687	5100	1313	FALSE	301762582
5103	groupI_1866932	TRUE	FALSE	FALSE	1	1866932	5103	1314	FALSE	301762827
5104	groupI_1866959	TRUE	FALSE	FALSE	1	1866959	5104	1315	FALSE	301762854
5105	groupI_1866976	TRUE	FALSE	FALSE	1	1866976	5105	1316	FALSE	301762871
5293	groupI_1890577	TRUE	FALSE	FALSE	1	1890577	5293	1317	FALSE	301786472
5294	groupI_1890587	TRUE	FALSE	FALSE	1	1890587	5294	1318	FALSE	301786482
5295	groupI_1890599	TRUE	FALSE	FALSE	1	1890599	5295	1319	FALSE	301786494
5296	groupI_1890605	TRUE	FALSE	FALSE	1	1890605	5296	1320	FALSE	301786500
5297	groupI_1890738	TRUE	FALSE	FALSE	1	1890738	5297	1321	FALSE	301786633
5298	groupI_1890739	TRUE	FALSE	FALSE	1	1890739	5298	1322	FALSE	301786634
5299	groupI_1890751	TRUE	FALSE	FALSE	1	1890751	5299	1323	FALSE	301786646
5300	groupI_1890754	TRUE	FALSE	FALSE	1	1890754	5300	1324	FALSE	301786649
5301	groupI_1890762	TRUE	FALSE	FALSE	1	1890762	5301	1325	FALSE	301786657
5302	groupI_1890767	TRUE	FALSE	FALSE	1	1890767	5302	1326	FALSE	301786662
5303	groupI_1890772	TRUE	FALSE	FALSE	1	1890772	5303	1327	FALSE	301786667
5304	groupI_1890783	TRUE	FALSE	FALSE	1	1890783	5304	1328	FALSE	301786678
5327	groupI_1899743	TRUE	FALSE	FALSE	1	1899743	5327	1329	FALSE	301795638
5328	groupI_1899778	TRUE	FALSE	FALSE	1	1899778	5328	1330	FALSE	301795673
5329	groupI_1899782	TRUE	FALSE	FALSE	1	1899782	5329	1331	FALSE	301795677
5330	groupI_1899784	TRUE	FALSE	FALSE	1	1899784	5330	1332	FALSE	301795679
5331	groupI_1899786	TRUE	FALSE	FALSE	1	1899786	5331	1333	FALSE	301795681
5332	groupI_1899788	TRUE	FALSE	FALSE	1	1899788	5332	1334	FALSE	301795683
5333	groupI_1899980	TRUE	FALSE	FALSE	1	1899980	5333	1335	FALSE	301795875
5334	groupI_1899997	TRUE	FALSE	FALSE	1	1899997	5334	1336	FALSE	301795892
5335	groupI_1900049	TRUE	FALSE	FALSE	1	1900049	5335	1337	FALSE	301795944
5394	groupI_1914787	TRUE	FALSE	FALSE	1	1914787	5394	1338	FALSE	301810682
5395	groupI_1914806	TRUE	FALSE	FALSE	1	1914806	5395	1339	FALSE	301810701
5396	groupI_1914869	TRUE	FALSE	FALSE	1	1914869	5396	1340	FALSE	301810764
5397	groupI_1915070	TRUE	FALSE	FALSE	1	1915070	5397	1341	FALSE	301810965
5398	groupI_1915093	TRUE	FALSE	FALSE	1	1915093	5398	1342	FALSE	301810988
5399	groupI_1915106	TRUE	FALSE	FALSE	1	1915106	5399	1343	FALSE	301811001
5400	groupI_1915126	TRUE	FALSE	FALSE	1	1915126	5400	1344	FALSE	301811021
5401	groupI_1917510	TRUE	FALSE	FALSE	1	1917510	5401	1345	FALSE	301813405
5402	groupI_1917530	TRUE	FALSE	FALSE	1	1917530	5402	1346	FALSE	301813425
5403	groupI_1917554	TRUE	FALSE	FALSE	1	1917554	5403	1347	FALSE	301813449
5404	groupI_1917562	TRUE	FALSE	FALSE	1	1917562	5404	1348	FALSE	301813457
5405	groupI_1917588	TRUE	FALSE	FALSE	1	1917588	5405	1349	FALSE	301813483
5406	groupI_1917768	TRUE	FALSE	FALSE	1	1917768	5406	1350	FALSE	301813663
5407	groupI_1917788	TRUE	FALSE	FALSE	1	1917788	5407	1351	FALSE	301813683
5408	groupI_1917839	TRUE	FALSE	FALSE	1	1917839	5408	1352	FALSE	301813734
5622	groupI_1952744	TRUE	FALSE	FALSE	1	1952744	5622	1353	FALSE	301848639
5623	groupI_1952767	TRUE	FALSE	FALSE	1	1952767	5623	1354	FALSE	301848662
5624	groupI_1952768	TRUE	FALSE	FALSE	1	1952768	5624	1355	FALSE	301848663
5625	groupI_1952771	TRUE	FALSE	FALSE	1	1952771	5625	1356	FALSE	301848666
5626	groupI_1952800	TRUE	FALSE	FALSE	1	1952800	5626	1357	FALSE	301848695
5627	groupI_1952801	TRUE	FALSE	FALSE	1	1952801	5627	1358	FALSE	301848696
5628	groupI_1952803	TRUE	FALSE	FALSE	1	1952803	5628	1359	FALSE	301848698
5629	groupI_1953002	TRUE	FALSE	FALSE	1	1953002	5629	1360	FALSE	301848897
5630	groupI_1953028	TRUE	FALSE	FALSE	1	1953028	5630	1361	FALSE	301848923
5631	groupI_1953055	TRUE	FALSE	FALSE	1	1953055	5631	1362	FALSE	301848950
5632	groupI_1953060	TRUE	FALSE	FALSE	1	1953060	5632	1363	FALSE	301848955
5633	groupI_1953063	TRUE	FALSE	FALSE	1	1953063	5633	1364	FALSE	301848958
5666	groupI_1954178	TRUE	FALSE	FALSE	1	1954178	5666	1365	FALSE	301850073
5667	groupI_1954200	TRUE	FALSE	FALSE	1	1954200	5667	1366	FALSE	301850095
5668	groupI_1954234	TRUE	FALSE	FALSE	1	1954234	5668	1367	FALSE	301850129
5669	groupI_1954237	TRUE	FALSE	FALSE	1	1954237	5669	1368	FALSE	301850132
5670	groupI_1954460	TRUE	FALSE	FALSE	1	1954460	5670	1369	FALSE	301850355
5704	groupI_1965942	TRUE	FALSE	FALSE	1	1965942	5704	1370	FALSE	301861837
5705	groupI_1965955	TRUE	FALSE	FALSE	1	1965955	5705	1371	FALSE	301861850
5706	groupI_1965966	TRUE	FALSE	FALSE	1	1965966	5706	1372	FALSE	301861861
5707	groupI_1965972	TRUE	FALSE	FALSE	1	1965972	5707	1373	FALSE	301861867
5708	groupI_1966012	TRUE	FALSE	FALSE	1	1966012	5708	1374	FALSE	301861907
5709	groupI_1966016	TRUE	FALSE	FALSE	1	1966016	5709	1375	FALSE	301861911
5710	groupI_1966021	TRUE	FALSE	FALSE	1	1966021	5710	1376	FALSE	301861916
5711	groupI_1966022	TRUE	FALSE	FALSE	1	1966022	5711	1377	FALSE	301861917
5714	groupI_1966179	TRUE	FALSE	FALSE	1	1966179	5714	1378	FALSE	301862074
5717	groupI_1966227	TRUE	FALSE	FALSE	1	1966227	5717	1379	FALSE	301862122
5718	groupI_1966228	TRUE	FALSE	FALSE	1	1966228	5718	1380	FALSE	301862123
5719	groupI_1966233	TRUE	FALSE	FALSE	1	1966233	5719	1381	FALSE	301862128
5720	groupI_1966245	TRUE	FALSE	FALSE	1	1966245	5720	1382	FALSE	301862140
5765	groupI_1971486	TRUE	FALSE	FALSE	1	1971486	5765	1383	FALSE	301867381
5766	groupI_1971490	TRUE	FALSE	FALSE	1	1971490	5766	1384	FALSE	301867385
5767	groupI_1971497	TRUE	FALSE	FALSE	1	1971497	5767	1385	FALSE	301867392
5768	groupI_1971503	TRUE	FALSE	FALSE	1	1971503	5768	1386	FALSE	301867398
5769	groupI_1971510	TRUE	FALSE	FALSE	1	1971510	5769	1387	FALSE	301867405
5770	groupI_1971521	TRUE	FALSE	FALSE	1	1971521	5770	1388	FALSE	301867416
5771	groupI_1971524	TRUE	FALSE	FALSE	1	1971524	5771	1389	FALSE	301867419
5772	groupI_1971525	TRUE	FALSE	FALSE	1	1971525	5772	1390	FALSE	301867420
5773	groupI_1971536	TRUE	FALSE	FALSE	1	1971536	5773	1391	FALSE	301867431
5774	groupI_1971540	TRUE	FALSE	FALSE	1	1971540	5774	1392	FALSE	301867435
5775	groupI_1971543	TRUE	FALSE	FALSE	1	1971543	5775	1393	FALSE	301867438
5776	groupI_1971550	TRUE	FALSE	FALSE	1	1971550	5776	1394	FALSE	301867445
5777	groupI_1971555	TRUE	FALSE	FALSE	1	1971555	5777	1395	FALSE	301867450
5778	groupI_1971564	TRUE	FALSE	FALSE	1	1971564	5778	1396	FALSE	301867459
5779	groupI_1971721	TRUE	FALSE	FALSE	1	1971721	5779	1397	FALSE	301867616
5780	groupI_1971726	TRUE	FALSE	FALSE	1	1971726	5780	1398	FALSE	301867621
5781	groupI_1971730	TRUE	FALSE	FALSE	1	1971730	5781	1399	FALSE	301867625
5782	groupI_1971746	TRUE	FALSE	FALSE	1	1971746	5782	1400	FALSE	301867641
5783	groupI_1971756	TRUE	FALSE	FALSE	1	1971756	5783	1401	FALSE	301867651
5784	groupI_1971757	TRUE	FALSE	FALSE	1	1971757	5784	1402	FALSE	301867652
5785	groupI_1971761	TRUE	FALSE	FALSE	1	1971761	5785	1403	FALSE	301867656
5786	groupI_1971766	TRUE	FALSE	FALSE	1	1971766	5786	1404	FALSE	301867661
5787	groupI_1971772	TRUE	FALSE	FALSE	1	1971772	5787	1405	FALSE	301867667
5788	groupI_1971777	TRUE	FALSE	FALSE	1	1971777	5788	1406	FALSE	301867672
5789	groupI_1971783	TRUE	FALSE	FALSE	1	1971783	5789	1407	FALSE	301867678
5790	groupI_1971787	TRUE	FALSE	FALSE	1	1971787	5790	1408	FALSE	301867682
5791	groupI_1971788	TRUE	FALSE	FALSE	1	1971788	5791	1409	FALSE	301867683
5792	groupI_1971789	TRUE	FALSE	FALSE	1	1971789	5792	1410	FALSE	301867684
5793	groupI_1971794	TRUE	FALSE	FALSE	1	1971794	5793	1411	FALSE	301867689
5794	groupI_1971797	TRUE	FALSE	FALSE	1	1971797	5794	1412	FALSE	301867692
5795	groupI_1971802	TRUE	FALSE	FALSE	1	1971802	5795	1413	FALSE	301867697
5796	groupI_1971807	TRUE	FALSE	FALSE	1	1971807	5796	1414	FALSE	301867702
5797	groupI_1971812	TRUE	FALSE	FALSE	1	1971812	5797	1415	FALSE	301867707
5905	groupI_1989182	TRUE	FALSE	FALSE	1	1989182	5905	1416	FALSE	301885077
5906	groupI_1989188	TRUE	FALSE	FALSE	1	1989188	5906	1417	FALSE	301885083
5907	groupI_1989392	TRUE	FALSE	FALSE	1	1989392	5907	1418	FALSE	301885287
5910	groupI_1989433	TRUE	FALSE	FALSE	1	1989433	5910	1419	FALSE	301885328
5913	groupI_1989456	TRUE	FALSE	FALSE	1	1989456	5913	1420	FALSE	301885351
6015	groupI_2009118	TRUE	FALSE	FALSE	1	2009118	6015	1421	FALSE	301905013
6016	groupI_2009127	TRUE	FALSE	FALSE	1	2009127	6016	1422	FALSE	301905022
6017	groupI_2009133	TRUE	FALSE	FALSE	1	2009133	6017	1423	FALSE	301905028
6018	groupI_2009166	TRUE	FALSE	FALSE	1	2009166	6018	1424	FALSE	301905061
6019	groupI_2009189	TRUE	FALSE	FALSE	1	2009189	6019	1425	FALSE	301905084
6020	groupI_2009392	TRUE	FALSE	FALSE	1	2009392	6020	1426	FALSE	301905287
6021	groupI_2009405	TRUE	FALSE	FALSE	1	2009405	6021	1427	FALSE	301905300
6022	groupI_2009413	TRUE	FALSE	FALSE	1	2009413	6022	1428	FALSE	301905308
6023	groupI_2009419	TRUE	FALSE	FALSE	1	2009419	6023	1429	FALSE	301905314
6024	groupI_2009420	TRUE	FALSE	FALSE	1	2009420	6024	1430	FALSE	301905315
6025	groupI_2009425	TRUE	FALSE	FALSE	1	2009425	6025	1431	FALSE	301905320
6026	groupI_2009429	TRUE	FALSE	FALSE	1	2009429	6026	1432	FALSE	301905324
6027	groupI_2009433	TRUE	FALSE	FALSE	1	2009433	6027	1433	FALSE	301905328
6028	groupI_2009434	TRUE	FALSE	FALSE	1	2009434	6028	1434	FALSE	301905329
6428	groupI_2087421	TRUE	FALSE	FALSE	1	2087421	6428	1435	FALSE	301983316
6429	groupI_2087435	TRUE	FALSE	FALSE	1	2087435	6429	1436	FALSE	301983330
6430	groupI_2087668	TRUE	FALSE	FALSE	1	2087668	6430	1437	FALSE	301983563
6431	groupI_2087674	TRUE	FALSE	FALSE	1	2087674	6431	1438	FALSE	301983569
6432	groupI_2087694	TRUE	FALSE	FALSE	1	2087694	6432	1439	FALSE	301983589
6433	groupI_2087700	TRUE	FALSE	FALSE	1	2087700	6433	1440	FALSE	301983595
6434	groupI_2087701	TRUE	FALSE	FALSE	1	2087701	6434	1441	FALSE	301983596
6435	groupI_2087722	TRUE	FALSE	FALSE	1	2087722	6435	1442	FALSE	301983617
6928	groupI_2157086	TRUE	FALSE	FALSE	1	2157086	6928	1443	FALSE	302052981
6929	groupI_2157110	TRUE	FALSE	FALSE	1	2157110	6929	1444	FALSE	302053005
6930	groupI_2157111	TRUE	FALSE	FALSE	1	2157111	6930	1445	FALSE	302053006
6931	groupI_2157121	TRUE	FALSE	FALSE	1	2157121	6931	1446	FALSE	302053016
6932	groupI_2157281	TRUE	FALSE	FALSE	1	2157281	6932	1447	FALSE	302053176
6933	groupI_2157310	TRUE	FALSE	FALSE	1	2157310	6933	1448	FALSE	302053205
6934	groupI_2157314	TRUE	FALSE	FALSE	1	2157314	6934	1449	FALSE	302053209
6935	groupI_2157324	TRUE	FALSE	FALSE	1	2157324	6935	1450	FALSE	302053219
6936	groupI_2157353	TRUE	FALSE	FALSE	1	2157353	6936	1451	FALSE	302053248
6937	groupI_2157356	TRUE	FALSE	FALSE	1	2157356	6937	1452	FALSE	302053251
6938	groupI_2157359	TRUE	FALSE	FALSE	1	2157359	6938	1453	FALSE	302053254
6939	groupI_2157362	TRUE	FALSE	FALSE	1	2157362	6939	1454	FALSE	302053257
6940	groupI_2159323	TRUE	FALSE	FALSE	1	2159323	6940	1455	FALSE	302055218
6941	groupI_2159334	TRUE	FALSE	FALSE	1	2159334	6941	1456	FALSE	302055229
6942	groupI_2159335	TRUE	FALSE	FALSE	1	2159335	6942	1457	FALSE	302055230
6943	groupI_2159350	TRUE	FALSE	FALSE	1	2159350	6943	1458	FALSE	302055245
6944	groupI_2159356	TRUE	FALSE	FALSE	1	2159356	6944	1459	FALSE	302055251
6945	groupI_2159372	TRUE	FALSE	FALSE	1	2159372	6945	1460	FALSE	302055267
6946	groupI_2159373	TRUE	FALSE	FALSE	1	2159373	6946	1461	FALSE	302055268
6947	groupI_2159384	TRUE	FALSE	FALSE	1	2159384	6947	1462	FALSE	302055279
6948	groupI_2159389	TRUE	FALSE	FALSE	1	2159389	6948	1463	FALSE	302055284
6949	groupI_2159396	TRUE	FALSE	FALSE	1	2159396	6949	1464	FALSE	302055291
6950	groupI_2159581	TRUE	FALSE	FALSE	1	2159581	6950	1465	FALSE	302055476
6951	groupI_2159586	TRUE	FALSE	FALSE	1	2159586	6951	1466	FALSE	302055481
6952	groupI_2159615	TRUE	FALSE	FALSE	1	2159615	6952	1467	FALSE	302055510
6953	groupI_2159635	TRUE	FALSE	FALSE	1	2159635	6953	1468	FALSE	302055530
7116	groupI_2191919	TRUE	FALSE	FALSE	1	2191919	7116	1469	FALSE	302087814
7117	groupI_2191948	TRUE	FALSE	FALSE	1	2191948	7117	1470	FALSE	302087843
7118	groupI_2191966	TRUE	FALSE	FALSE	1	2191966	7118	1471	FALSE	302087861
7119	groupI_2191972	TRUE	FALSE	FALSE	1	2191972	7119	1472	FALSE	302087867
7120	groupI_2191973	TRUE	FALSE	FALSE	1	2191973	7120	1473	FALSE	302087868
7121	groupI_2191975	TRUE	FALSE	FALSE	1	2191975	7121	1474	FALSE	302087870
7122	groupI_2191978	TRUE	FALSE	FALSE	1	2191978	7122	1475	FALSE	302087873
7123	groupI_2191984	TRUE	FALSE	FALSE	1	2191984	7123	1476	FALSE	302087879
7124	groupI_2191990	TRUE	FALSE	FALSE	1	2191990	7124	1477	FALSE	302087885
7125	groupI_2191994	TRUE	FALSE	FALSE	1	2191994	7125	1478	FALSE	302087889
7126	groupI_2192002	TRUE	FALSE	FALSE	1	2192002	7126	1479	FALSE	302087897
7127	groupI_2192011	TRUE	FALSE	FALSE	1	2192011	7127	1480	FALSE	302087906
7128	groupI_2192012	TRUE	FALSE	FALSE	1	2192012	7128	1481	FALSE	302087907
7129	groupI_2192175	TRUE	FALSE	FALSE	1	2192175	7129	1482	FALSE	302088070
7130	groupI_2192188	TRUE	FALSE	FALSE	1	2192188	7130	1483	FALSE	302088083
7131	groupI_2192193	TRUE	FALSE	FALSE	1	2192193	7131	1484	FALSE	302088088
7132	groupI_2192194	TRUE	FALSE	FALSE	1	2192194	7132	1485	FALSE	302088089
7133	groupI_2192212	TRUE	FALSE	FALSE	1	2192212	7133	1486	FALSE	302088107
7134	groupI_2192222	TRUE	FALSE	FALSE	1	2192222	7134	1487	FALSE	302088117
7135	groupI_2192224	TRUE	FALSE	FALSE	1	2192224	7135	1488	FALSE	302088119
7136	groupI_2192229	TRUE	FALSE	FALSE	1	2192229	7136	1489	FALSE	302088124
7137	groupI_2192235	TRUE	FALSE	FALSE	1	2192235	7137	1490	FALSE	302088130
7138	groupI_2192249	TRUE	FALSE	FALSE	1	2192249	7138	1491	FALSE	302088144
7139	groupI_2192251	TRUE	FALSE	FALSE	1	2192251	7139	1492	FALSE	302088146
7140	groupI_2192253	TRUE	FALSE	FALSE	1	2192253	7140	1493	FALSE	302088148
7141	groupI_2192258	TRUE	FALSE	FALSE	1	2192258	7141	1494	FALSE	302088153
7149	groupI_2193904	TRUE	FALSE	FALSE	1	2193904	7149	1495	FALSE	302089799
7150	groupI_2194206	TRUE	FALSE	FALSE	1	2194206	7150	1496	FALSE	302090101
7151	groupI_2194282	TRUE	FALSE	FALSE	1	2194282	7151	1497	FALSE	302090177
7223	groupI_2205332	TRUE	FALSE	FALSE	1	2205332	7223	1498	FALSE	302101227
7224	groupI_2205334	TRUE	FALSE	FALSE	1	2205334	7224	1499	FALSE	302101229
7225	groupI_2205348	TRUE	FALSE	FALSE	1	2205348	7225	1500	FALSE	302101243
7226	groupI_2205352	TRUE	FALSE	FALSE	1	2205352	7226	1501	FALSE	302101247
7227	groupI_2205357	TRUE	FALSE	FALSE	1	2205357	7227	1502	FALSE	302101252
7228	groupI_2205363	TRUE	FALSE	FALSE	1	2205363	7228	1503	FALSE	302101258
7229	groupI_2205405	TRUE	FALSE	FALSE	1	2205405	7229	1504	FALSE	302101300
7230	groupI_2205406	TRUE	FALSE	FALSE	1	2205406	7230	1505	FALSE	302101301
7231	groupI_2205412	TRUE	FALSE	FALSE	1	2205412	7231	1506	FALSE	302101307
7232	groupI_2206074	TRUE	FALSE	FALSE	1	2206074	7232	1507	FALSE	302101969
7233	groupI_2206124	TRUE	FALSE	FALSE	1	2206124	7233	1508	FALSE	302102019
7234	groupI_2206289	TRUE	FALSE	FALSE	1	2206289	7234	1509	FALSE	302102184
7732	groupI_2300276	TRUE	FALSE	FALSE	1	2300276	7732	1510	FALSE	302196171
7733	groupI_2300280	TRUE	FALSE	FALSE	1	2300280	7733	1511	FALSE	302196175
7734	groupI_2300285	TRUE	FALSE	FALSE	1	2300285	7734	1512	FALSE	302196180
7735	groupI_2300288	TRUE	FALSE	FALSE	1	2300288	7735	1513	FALSE	302196183
7736	groupI_2300291	TRUE	FALSE	FALSE	1	2300291	7736	1514	FALSE	302196186
7737	groupI_2300299	TRUE	FALSE	FALSE	1	2300299	7737	1515	FALSE	302196194
7738	groupI_2300306	TRUE	FALSE	FALSE	1	2300306	7738	1516	FALSE	302196201
7739	groupI_2300318	TRUE	FALSE	FALSE	1	2300318	7739	1517	FALSE	302196213
7740	groupI_2300320	TRUE	FALSE	FALSE	1	2300320	7740	1518	FALSE	302196215
7741	groupI_2300325	TRUE	FALSE	FALSE	1	2300325	7741	1519	FALSE	302196220
7742	groupI_2300332	TRUE	FALSE	FALSE	1	2300332	7742	1520	FALSE	302196227
7743	groupI_2300335	TRUE	FALSE	FALSE	1	2300335	7743	1521	FALSE	302196230
7744	groupI_2300351	TRUE	FALSE	FALSE	1	2300351	7744	1522	FALSE	302196246
7745	groupI_2300354	TRUE	FALSE	FALSE	1	2300354	7745	1523	FALSE	302196249
7746	groupI_2300356	TRUE	FALSE	FALSE	1	2300356	7746	1524	FALSE	302196251
7747	groupI_2300358	TRUE	FALSE	FALSE	1	2300358	7747	1525	FALSE	302196253
7748	groupI_2300521	TRUE	FALSE	FALSE	1	2300521	7748	1526	FALSE	302196416
7749	groupI_2300528	TRUE	FALSE	FALSE	1	2300528	7749	1527	FALSE	302196423
7750	groupI_2300530	TRUE	FALSE	FALSE	1	2300530	7750	1528	FALSE	302196425
7751	groupI_2300541	TRUE	FALSE	FALSE	1	2300541	7751	1529	FALSE	302196436
7752	groupI_2300551	TRUE	FALSE	FALSE	1	2300551	7752	1530	FALSE	302196446
7753	groupI_2300552	TRUE	FALSE	FALSE	1	2300552	7753	1531	FALSE	302196447
7754	groupI_2300559	TRUE	FALSE	FALSE	1	2300559	7754	1532	FALSE	302196454
7755	groupI_2300563	TRUE	FALSE	FALSE	1	2300563	7755	1533	FALSE	302196458
7756	groupI_2300564	TRUE	FALSE	FALSE	1	2300564	7756	1534	FALSE	302196459
7757	groupI_2300582	TRUE	FALSE	FALSE	1	2300582	7757	1535	FALSE	302196477
7758	groupI_2300592	TRUE	FALSE	FALSE	1	2300592	7758	1536	FALSE	302196487
7759	groupI_2300593	TRUE	FALSE	FALSE	1	2300593	7759	1537	FALSE	302196488
7798	groupI_2307963	TRUE	FALSE	FALSE	1	2307963	7798	1538	FALSE	302203858
7799	groupI_2307970	TRUE	FALSE	FALSE	1	2307970	7799	1539	FALSE	302203865
7800	groupI_2308015	TRUE	FALSE	FALSE	1	2308015	7800	1540	FALSE	302203910
7801	groupI_2308028	TRUE	FALSE	FALSE	1	2308028	7801	1541	FALSE	302203923
7802	groupI_2308183	TRUE	FALSE	FALSE	1	2308183	7802	1542	FALSE	302204078
7803	groupI_2308189	TRUE	FALSE	FALSE	1	2308189	7803	1543	FALSE	302204084
7804	groupI_2308191	TRUE	FALSE	FALSE	1	2308191	7804	1544	FALSE	302204086
7805	groupI_2308211	TRUE	FALSE	FALSE	1	2308211	7805	1545	FALSE	302204106
7806	groupI_2308234	TRUE	FALSE	FALSE	1	2308234	7806	1546	FALSE	302204129
7807	groupI_2308235	TRUE	FALSE	FALSE	1	2308235	7807	1547	FALSE	302204130
7808	groupI_2308249	TRUE	FALSE	FALSE	1	2308249	7808	1548	FALSE	302204144
7809	groupI_2308260	TRUE	FALSE	FALSE	1	2308260	7809	1549	FALSE	302204155
7812	groupI_2308266	TRUE	FALSE	FALSE	1	2308266	7812	1550	FALSE	302204161
7813	groupI_2308274	TRUE	FALSE	FALSE	1	2308274	7813	1551	FALSE	302204169
7900	groupI_2316358	TRUE	FALSE	FALSE	1	2316358	7900	1552	FALSE	302212253
7901	groupI_2316396	TRUE	FALSE	FALSE	1	2316396	7901	1553	FALSE	302212291
7902	groupI_2316397	TRUE	FALSE	FALSE	1	2316397	7902	1554	FALSE	302212292
7903	groupI_2316419	TRUE	FALSE	FALSE	1	2316419	7903	1555	FALSE	302212314
7904	groupI_2316627	TRUE	FALSE	FALSE	1	2316627	7904	1556	FALSE	302212522
7905	groupI_2316642	TRUE	FALSE	FALSE	1	2316642	7905	1557	FALSE	302212537
7906	groupI_2316655	TRUE	FALSE	FALSE	1	2316655	7906	1558	FALSE	302212550
7934	groupI_2327449	TRUE	FALSE	FALSE	1	2327449	7934	1559	FALSE	302223344
7935	groupI_2327504	TRUE	FALSE	FALSE	1	2327504	7935	1560	FALSE	302223399
7936	groupI_2327665	TRUE	FALSE	FALSE	1	2327665	7936	1561	FALSE	302223560
7937	groupI_2327682	TRUE	FALSE	FALSE	1	2327682	7937	1562	FALSE	302223577
7942	groupI_2327695	TRUE	FALSE	FALSE	1	2327695	7942	1563	FALSE	302223590
7944	groupI_2327697	TRUE	FALSE	FALSE	1	2327697	7944	1564	FALSE	302223592
7945	groupI_2327708	TRUE	FALSE	FALSE	1	2327708	7945	1565	FALSE	302223603
7949	groupI_2327720	TRUE	FALSE	FALSE	1	2327720	7949	1566	FALSE	302223615
7950	groupI_2327730	TRUE	FALSE	FALSE	1	2327730	7950	1567	FALSE	302223625
8034	groupI_2347987	TRUE	FALSE	FALSE	1	2347987	8034	1568	FALSE	302243882
8035	groupI_2348027	TRUE	FALSE	FALSE	1	2348027	8035	1569	FALSE	302243922
8036	groupI_2348032	TRUE	FALSE	FALSE	1	2348032	8036	1570	FALSE	302243927
8037	groupI_2348050	TRUE	FALSE	FALSE	1	2348050	8037	1571	FALSE	302243945
8038	groupI_2348064	TRUE	FALSE	FALSE	1	2348064	8038	1572	FALSE	302243959
8039	groupI_2348065	TRUE	FALSE	FALSE	1	2348065	8039	1573	FALSE	302243960
8040	groupI_2348228	TRUE	FALSE	FALSE	1	2348228	8040	1574	FALSE	302244123
8041	groupI_2348239	TRUE	FALSE	FALSE	1	2348239	8041	1575	FALSE	302244134
8042	groupI_2348247	TRUE	FALSE	FALSE	1	2348247	8042	1576	FALSE	302244142
8043	groupI_2348259	TRUE	FALSE	FALSE	1	2348259	8043	1577	FALSE	302244154
8044	groupI_2348309	TRUE	FALSE	FALSE	1	2348309	8044	1578	FALSE	302244204
8075	groupI_2354900	TRUE	FALSE	FALSE	1	2354900	8075	1579	FALSE	302250795
8076	groupI_2354927	TRUE	FALSE	FALSE	1	2354927	8076	1580	FALSE	302250822
8077	groupI_2354933	TRUE	FALSE	FALSE	1	2354933	8077	1581	FALSE	302250828
8078	groupI_2355121	TRUE	FALSE	FALSE	1	2355121	8078	1582	FALSE	302251016
8079	groupI_2355146	TRUE	FALSE	FALSE	1	2355146	8079	1583	FALSE	302251041
8080	groupI_2355154	TRUE	FALSE	FALSE	1	2355154	8080	1584	FALSE	302251049
8081	groupI_2355184	TRUE	FALSE	FALSE	1	2355184	8081	1585	FALSE	302251079
8082	groupI_2355189	TRUE	FALSE	FALSE	1	2355189	8082	1586	FALSE	302251084
8083	groupI_2355190	TRUE	FALSE	FALSE	1	2355190	8083	1587	FALSE	302251085
8084	groupI_2355197	TRUE	FALSE	FALSE	1	2355197	8084	1588	FALSE	302251092
8141	groupI_2373077	TRUE	FALSE	FALSE	1	2373077	8141	1589	FALSE	302268972
8142	groupI_2373160	TRUE	FALSE	FALSE	1	2373160	8142	1590	FALSE	302269055
8143	groupI_2373349	TRUE	FALSE	FALSE	1	2373349	8143	1591	FALSE	302269244
8144	groupI_2373351	TRUE	FALSE	FALSE	1	2373351	8144	1592	FALSE	302269246
8145	groupI_2373353	TRUE	FALSE	FALSE	1	2373353	8145	1593	FALSE	302269248
8146	groupI_2373377	TRUE	FALSE	FALSE	1	2373377	8146	1594	FALSE	302269272
8147	groupI_2373386	TRUE	FALSE	FALSE	1	2373386	8147	1595	FALSE	302269281
8148	groupI_2373387	TRUE	FALSE	FALSE	1	2373387	8148	1596	FALSE	302269282
8149	groupI_2373388	TRUE	FALSE	FALSE	1	2373388	8149	1597	FALSE	302269283
8150	groupI_2373391	TRUE	FALSE	FALSE	1	2373391	8150	1598	FALSE	302269286
8151	groupI_2373395	TRUE	FALSE	FALSE	1	2373395	8151	1599	FALSE	302269290
8152	groupI_2373397	TRUE	FALSE	FALSE	1	2373397	8152	1600	FALSE	302269292
8153	groupI_2373403	TRUE	FALSE	FALSE	1	2373403	8153	1601	FALSE	302269298
8292	groupI_2394460	TRUE	FALSE	FALSE	1	2394460	8292	1602	FALSE	302290355
8293	groupI_2394462	TRUE	FALSE	FALSE	1	2394462	8293	1603	FALSE	302290357
8294	groupI_2394478	TRUE	FALSE	FALSE	1	2394478	8294	1604	FALSE	302290373
8295	groupI_2394488	TRUE	FALSE	FALSE	1	2394488	8295	1605	FALSE	302290383
8296	groupI_2394502	TRUE	FALSE	FALSE	1	2394502	8296	1606	FALSE	302290397
8297	groupI_2394513	TRUE	FALSE	FALSE	1	2394513	8297	1607	FALSE	302290408
8298	groupI_2394700	TRUE	FALSE	FALSE	1	2394700	8298	1608	FALSE	302290595
8299	groupI_2394726	TRUE	FALSE	FALSE	1	2394726	8299	1609	FALSE	302290621
8300	groupI_2394756	TRUE	FALSE	FALSE	1	2394756	8300	1610	FALSE	302290651
8351	groupI_2399922	TRUE	FALSE	FALSE	1	2399922	8351	1611	FALSE	302295817
8352	groupI_2399937	TRUE	FALSE	FALSE	1	2399937	8352	1612	FALSE	302295832
8353	groupI_2399938	TRUE	FALSE	FALSE	1	2399938	8353	1613	FALSE	302295833
8354	groupI_2399953	TRUE	FALSE	FALSE	1	2399953	8354	1614	FALSE	302295848
8355	groupI_2399958	TRUE	FALSE	FALSE	1	2399958	8355	1615	FALSE	302295853
8356	groupI_2399960	TRUE	FALSE	FALSE	1	2399960	8356	1616	FALSE	302295855
8357	groupI_2400014	TRUE	FALSE	FALSE	1	2400014	8357	1617	FALSE	302295909
8358	groupI_2400180	TRUE	FALSE	FALSE	1	2400180	8358	1618	FALSE	302296075
8359	groupI_2400198	TRUE	FALSE	FALSE	1	2400198	8359	1619	FALSE	302296093
8360	groupI_2400264	TRUE	FALSE	FALSE	1	2400264	8360	1620	FALSE	302296159
8384	groupI_2408151	TRUE	FALSE	FALSE	1	2408151	8384	1621	FALSE	302304046
8385	groupI_2408177	TRUE	FALSE	FALSE	1	2408177	8385	1622	FALSE	302304072
8386	groupI_2408179	TRUE	FALSE	FALSE	1	2408179	8386	1623	FALSE	302304074
8387	groupI_2408201	TRUE	FALSE	FALSE	1	2408201	8387	1624	FALSE	302304096
8388	groupI_2408203	TRUE	FALSE	FALSE	1	2408203	8388	1625	FALSE	302304098
8389	groupI_2408427	TRUE	FALSE	FALSE	1	2408427	8389	1626	FALSE	302304322
8390	groupI_2408430	TRUE	FALSE	FALSE	1	2408430	8390	1627	FALSE	302304325
8391	groupI_2408442	TRUE	FALSE	FALSE	1	2408442	8391	1628	FALSE	302304337
8392	groupI_2408446	TRUE	FALSE	FALSE	1	2408446	8392	1629	FALSE	302304341
8496	groupI_2437556	TRUE	FALSE	FALSE	1	2437556	8496	1630	FALSE	302333451
8497	groupI_2437558	TRUE	FALSE	FALSE	1	2437558	8497	1631	FALSE	302333453
8498	groupI_2437563	TRUE	FALSE	FALSE	1	2437563	8498	1632	FALSE	302333458
8499	groupI_2437567	TRUE	FALSE	FALSE	1	2437567	8499	1633	FALSE	302333462
8500	groupI_2437783	TRUE	FALSE	FALSE	1	2437783	8500	1634	FALSE	302333678
8501	groupI_2437787	TRUE	FALSE	FALSE	1	2437787	8501	1635	FALSE	302333682
8502	groupI_2437791	TRUE	FALSE	FALSE	1	2437791	8502	1636	FALSE	302333686
8503	groupI_2437799	TRUE	FALSE	FALSE	1	2437799	8503	1637	FALSE	302333694
8583	groupI_2444845	TRUE	FALSE	FALSE	1	2444845	8583	1638	FALSE	302340740
8584	groupI_2444851	TRUE	FALSE	FALSE	1	2444851	8584	1639	FALSE	302340746
8585	groupI_2444853	TRUE	FALSE	FALSE	1	2444853	8585	1640	FALSE	302340748
8586	groupI_2444861	TRUE	FALSE	FALSE	1	2444861	8586	1641	FALSE	302340756
8805	groupI_2493710	TRUE	FALSE	FALSE	1	2493710	8805	1642	FALSE	302389605
8808	groupI_2493719	TRUE	FALSE	FALSE	1	2493719	8808	1643	FALSE	302389614
8968	groupI_2522406	TRUE	FALSE	FALSE	1	2522406	8968	1644	FALSE	302418301
8969	groupI_2522635	TRUE	FALSE	FALSE	1	2522635	8969	1645	FALSE	302418530
8970	groupI_2522664	TRUE	FALSE	FALSE	1	2522664	8970	1646	FALSE	302418559
8971	groupI_2522678	TRUE	FALSE	FALSE	1	2522678	8971	1647	FALSE	302418573
8972	groupI_2522692	TRUE	FALSE	FALSE	1	2522692	8972	1648	FALSE	302418587
8973	groupI_2522705	TRUE	FALSE	FALSE	1	2522705	8973	1649	FALSE	302418600
8994	groupI_2524694	TRUE	FALSE	FALSE	1	2524694	8994	1650	FALSE	302420589
8996	groupI_2524705	TRUE	FALSE	FALSE	1	2524705	8996	1651	FALSE	302420600
8997	groupI_2524709	TRUE	FALSE	FALSE	1	2524709	8997	1652	FALSE	302420604
9005	groupI_2524732	TRUE	FALSE	FALSE	1	2524732	9005	1653	FALSE	302420627
9006	groupI_2524733	TRUE	FALSE	FALSE	1	2524733	9006	1654	FALSE	302420628
9007	groupI_2524933	TRUE	FALSE	FALSE	1	2524933	9007	1655	FALSE	302420828
9008	groupI_2524949	TRUE	FALSE	FALSE	1	2524949	9008	1656	FALSE	302420844
9009	groupI_2524950	TRUE	FALSE	FALSE	1	2524950	9009	1657	FALSE	302420845
9010	groupI_2524973	TRUE	FALSE	FALSE	1	2524973	9010	1658	FALSE	302420868
9011	groupI_2524979	TRUE	FALSE	FALSE	1	2524979	9011	1659	FALSE	302420874
9121	groupI_2542413	TRUE	FALSE	FALSE	1	2542413	9121	1660	FALSE	302438308
9122	groupI_2542433	TRUE	FALSE	FALSE	1	2542433	9122	1661	FALSE	302438328
9163	groupI_2544166	TRUE	FALSE	FALSE	1	2544166	9163	1662	FALSE	302440061
9164	groupI_2544175	TRUE	FALSE	FALSE	1	2544175	9164	1663	FALSE	302440070
9165	groupI_2544200	TRUE	FALSE	FALSE	1	2544200	9165	1664	FALSE	302440095
9166	groupI_2544212	TRUE	FALSE	FALSE	1	2544212	9166	1665	FALSE	302440107
9167	groupI_2544358	TRUE	FALSE	FALSE	1	2544358	9167	1666	FALSE	302440253
9168	groupI_2544367	TRUE	FALSE	FALSE	1	2544367	9168	1667	FALSE	302440262
9169	groupI_2544375	TRUE	FALSE	FALSE	1	2544375	9169	1668	FALSE	302440270
9170	groupI_2544377	TRUE	FALSE	FALSE	1	2544377	9170	1669	FALSE	302440272
9171	groupI_2544394	TRUE	FALSE	FALSE	1	2544394	9171	1670	FALSE	302440289
9172	groupI_2544411	TRUE	FALSE	FALSE	1	2544411	9172	1671	FALSE	302440306
9173	groupI_2544433	TRUE	FALSE	FALSE	1	2544433	9173	1672	FALSE	302440328
9174	groupI_2544435	TRUE	FALSE	FALSE	1	2544435	9174	1673	FALSE	302440330
9175	groupI_2544436	TRUE	FALSE	FALSE	1	2544436	9175	1674	FALSE	302440331
9265	groupI_2561678	TRUE	FALSE	FALSE	1	2561678	9265	1675	FALSE	302457573
9266	groupI_2561682	TRUE	FALSE	FALSE	1	2561682	9266	1676	FALSE	302457577
9267	groupI_2561685	TRUE	FALSE	FALSE	1	2561685	9267	1677	FALSE	302457580
9268	groupI_2561687	TRUE	FALSE	FALSE	1	2561687	9268	1678	FALSE	302457582
9269	groupI_2561689	TRUE	FALSE	FALSE	1	2561689	9269	1679	FALSE	302457584
9270	groupI_2561696	TRUE	FALSE	FALSE	1	2561696	9270	1680	FALSE	302457591
9271	groupI_2561702	TRUE	FALSE	FALSE	1	2561702	9271	1681	FALSE	302457597
9272	groupI_2561710	TRUE	FALSE	FALSE	1	2561710	9272	1682	FALSE	302457605
9273	groupI_2561713	TRUE	FALSE	FALSE	1	2561713	9273	1683	FALSE	302457608
9274	groupI_2561714	TRUE	FALSE	FALSE	1	2561714	9274	1684	FALSE	302457609
9275	groupI_2561724	TRUE	FALSE	FALSE	1	2561724	9275	1685	FALSE	302457619
9276	groupI_2561897	TRUE	FALSE	FALSE	1	2561897	9276	1686	FALSE	302457792
9277	groupI_2561898	TRUE	FALSE	FALSE	1	2561898	9277	1687	FALSE	302457793
9278	groupI_2561908	TRUE	FALSE	FALSE	1	2561908	9278	1688	FALSE	302457803
9279	groupI_2561913	TRUE	FALSE	FALSE	1	2561913	9279	1689	FALSE	302457808
9280	groupI_2561914	TRUE	FALSE	FALSE	1	2561914	9280	1690	FALSE	302457809
9281	groupI_2561915	TRUE	FALSE	FALSE	1	2561915	9281	1691	FALSE	302457810
9422	groupI_2584376	TRUE	FALSE	FALSE	1	2584376	9422	1692	FALSE	302480271
9423	groupI_2584379	TRUE	FALSE	FALSE	1	2584379	9423	1693	FALSE	302480274
9424	groupI_2584386	TRUE	FALSE	FALSE	1	2584386	9424	1694	FALSE	302480281
9425	groupI_2584393	TRUE	FALSE	FALSE	1	2584393	9425	1695	FALSE	302480288
9426	groupI_2584408	TRUE	FALSE	FALSE	1	2584408	9426	1696	FALSE	302480303
9427	groupI_2584415	TRUE	FALSE	FALSE	1	2584415	9427	1697	FALSE	302480310
9428	groupI_2584429	TRUE	FALSE	FALSE	1	2584429	9428	1698	FALSE	302480324
9429	groupI_2584437	TRUE	FALSE	FALSE	1	2584437	9429	1699	FALSE	302480332
9430	groupI_2584456	TRUE	FALSE	FALSE	1	2584456	9430	1700	FALSE	302480351
9436	groupI_2584637	TRUE	FALSE	FALSE	1	2584637	9436	1701	FALSE	302480532
9437	groupI_2584644	TRUE	FALSE	FALSE	1	2584644	9437	1702	FALSE	302480539
9438	groupI_2584649	TRUE	FALSE	FALSE	1	2584649	9438	1703	FALSE	302480544
9439	groupI_2584664	TRUE	FALSE	FALSE	1	2584664	9439	1704	FALSE	302480559
9440	groupI_2584687	TRUE	FALSE	FALSE	1	2584687	9440	1705	FALSE	302480582
9514	groupI_2593782	TRUE	FALSE	FALSE	1	2593782	9514	1706	FALSE	302489677
9515	groupI_2593796	TRUE	FALSE	FALSE	1	2593796	9515	1707	FALSE	302489691
9516	groupI_2593797	TRUE	FALSE	FALSE	1	2593797	9516	1708	FALSE	302489692
9517	groupI_2593823	TRUE	FALSE	FALSE	1	2593823	9517	1709	FALSE	302489718
9518	groupI_2594033	TRUE	FALSE	FALSE	1	2594033	9518	1710	FALSE	302489928
9519	groupI_2594034	TRUE	FALSE	FALSE	1	2594034	9519	1711	FALSE	302489929
9520	groupI_2594048	TRUE	FALSE	FALSE	1	2594048	9520	1712	FALSE	302489943
9521	groupI_2594069	TRUE	FALSE	FALSE	1	2594069	9521	1713	FALSE	302489964
9522	groupI_2594095	TRUE	FALSE	FALSE	1	2594095	9522	1714	FALSE	302489990
9523	groupI_2594096	TRUE	FALSE	FALSE	1	2594096	9523	1715	FALSE	302489991
9524	groupI_2594098	TRUE	FALSE	FALSE	1	2594098	9524	1716	FALSE	302489993
9534	groupI_2595932	TRUE	FALSE	FALSE	1	2595932	9534	1717	FALSE	302491827
9535	groupI_2595964	TRUE	FALSE	FALSE	1	2595964	9535	1718	FALSE	302491859
9536	groupI_2595988	TRUE	FALSE	FALSE	1	2595988	9536	1719	FALSE	302491883
9537	groupI_2596196	TRUE	FALSE	FALSE	1	2596196	9537	1720	FALSE	302492091
9538	groupI_2596219	TRUE	FALSE	FALSE	1	2596219	9538	1721	FALSE	302492114
9539	groupI_2596236	TRUE	FALSE	FALSE	1	2596236	9539	1722	FALSE	302492131
9540	groupI_2596240	TRUE	FALSE	FALSE	1	2596240	9540	1723	FALSE	302492135
9541	groupI_2596254	TRUE	FALSE	FALSE	1	2596254	9541	1724	FALSE	302492149
9542	groupI_2596259	TRUE	FALSE	FALSE	1	2596259	9542	1725	FALSE	302492154
9594	groupI_2606949	TRUE	FALSE	FALSE	1	2606949	9594	1726	FALSE	302502844
9595	groupI_2606973	TRUE	FALSE	FALSE	1	2606973	9595	1727	FALSE	302502868
9698	groupI_2632772	TRUE	FALSE	FALSE	1	2632772	9698	1728	FALSE	302528667
9731	groupI_2641019	TRUE	FALSE	FALSE	1	2641019	9731	1729	FALSE	302536914
9732	groupI_2641086	TRUE	FALSE	FALSE	1	2641086	9732	1730	FALSE	302536981
9733	groupI_2641103	TRUE	FALSE	FALSE	1	2641103	9733	1731	FALSE	302536998
9734	groupI_2641285	TRUE	FALSE	FALSE	1	2641285	9734	1732	FALSE	302537180
9735	groupI_2641300	TRUE	FALSE	FALSE	1	2641300	9735	1733	FALSE	302537195
9736	groupI_2641304	TRUE	FALSE	FALSE	1	2641304	9736	1734	FALSE	302537199
9737	groupI_2641306	TRUE	FALSE	FALSE	1	2641306	9737	1735	FALSE	302537201
9738	groupI_2641328	TRUE	FALSE	FALSE	1	2641328	9738	1736	FALSE	302537223
9739	groupI_2641364	TRUE	FALSE	FALSE	1	2641364	9739	1737	FALSE	302537259
9740	groupI_2641369	TRUE	FALSE	FALSE	1	2641369	9740	1738	FALSE	302537264
9923	groupI_2659361	TRUE	FALSE	FALSE	1	2659361	9923	1739	FALSE	302555256
9924	groupI_2659362	TRUE	FALSE	FALSE	1	2659362	9924	1740	FALSE	302555257
9925	groupI_2659370	TRUE	FALSE	FALSE	1	2659370	9925	1741	FALSE	302555265
9926	groupI_2659383	TRUE	FALSE	FALSE	1	2659383	9926	1742	FALSE	302555278
9927	groupI_2659384	TRUE	FALSE	FALSE	1	2659384	9927	1743	FALSE	302555279
9928	groupI_2659396	TRUE	FALSE	FALSE	1	2659396	9928	1744	FALSE	302555291
9929	groupI_2659402	TRUE	FALSE	FALSE	1	2659402	9929	1745	FALSE	302555297
9930	groupI_2659405	TRUE	FALSE	FALSE	1	2659405	9930	1746	FALSE	302555300
9931	groupI_2659407	TRUE	FALSE	FALSE	1	2659407	9931	1747	FALSE	302555302
9932	groupI_2659414	TRUE	FALSE	FALSE	1	2659414	9932	1748	FALSE	302555309
9933	groupI_2659415	TRUE	FALSE	FALSE	1	2659415	9933	1749	FALSE	302555310
9934	groupI_2659435	TRUE	FALSE	FALSE	1	2659435	9934	1750	FALSE	302555330
9944	groupI_2659622	TRUE	FALSE	FALSE	1	2659622	9944	1751	FALSE	302555517
9945	groupI_2659629	TRUE	FALSE	FALSE	1	2659629	9945	1752	FALSE	302555524
9946	groupI_2659634	TRUE	FALSE	FALSE	1	2659634	9946	1753	FALSE	302555529
9947	groupI_2659638	TRUE	FALSE	FALSE	1	2659638	9947	1754	FALSE	302555533
9948	groupI_2659642	TRUE	FALSE	FALSE	1	2659642	9948	1755	FALSE	302555537
9949	groupI_2659675	TRUE	FALSE	FALSE	1	2659675	9949	1756	FALSE	302555570
9950	groupI_2659676	TRUE	FALSE	FALSE	1	2659676	9950	1757	FALSE	302555571
9951	groupI_2659679	TRUE	FALSE	FALSE	1	2659679	9951	1758	FALSE	302555574
9952	groupI_2659970	TRUE	FALSE	FALSE	1	2659970	9952	1759	FALSE	302555865
9953	groupI_2659976	TRUE	FALSE	FALSE	1	2659976	9953	1760	FALSE	302555871
9954	groupI_2659990	TRUE	FALSE	FALSE	1	2659990	9954	1761	FALSE	302555885
9955	groupI_2660007	TRUE	FALSE	FALSE	1	2660007	9955	1762	FALSE	302555902
9994	groupI_2662783	TRUE	FALSE	FALSE	1	2662783	9994	1763	FALSE	302558678
9995	groupI_2662795	TRUE	FALSE	FALSE	1	2662795	9995	1764	FALSE	302558690
9996	groupI_2662802	TRUE	FALSE	FALSE	1	2662802	9996	1765	FALSE	302558697
9997	groupI_2662806	TRUE	FALSE	FALSE	1	2662806	9997	1766	FALSE	302558701
9998	groupI_2662820	TRUE	FALSE	FALSE	1	2662820	9998	1767	FALSE	302558715
9999	groupI_2662842	TRUE	FALSE	FALSE	1	2662842	9999	1768	FALSE	302558737
10000	groupI_2662850	TRUE	FALSE	FALSE	1	2662850	10000	1769	FALSE	302558745
10001	groupI_2663012	TRUE	FALSE	FALSE	1	2663012	10001	1770	FALSE	302558907
10002	groupI_2663031	TRUE	FALSE	FALSE	1	2663031	10002	1771	FALSE	302558926
10003	groupI_2663041	TRUE	FALSE	FALSE	1	2663041	10003	1772	FALSE	302558936
10004	groupI_2663084	TRUE	FALSE	FALSE	1	2663084	10004	1773	FALSE	302558979
10005	groupI_2663099	TRUE	FALSE	FALSE	1	2663099	10005	1774	FALSE	302558994
10092	groupI_2678409	TRUE	FALSE	FALSE	1	2678409	10092	1775	FALSE	302574304
10093	groupI_2678410	TRUE	FALSE	FALSE	1	2678410	10093	1776	FALSE	302574305
10094	groupI_2678415	TRUE	FALSE	FALSE	1	2678415	10094	1777	FALSE	302574310
10095	groupI_2678417	TRUE	FALSE	FALSE	1	2678417	10095	1778	FALSE	302574312
10096	groupI_2678418	TRUE	FALSE	FALSE	1	2678418	10096	1779	FALSE	302574313
10097	groupI_2678419	TRUE	FALSE	FALSE	1	2678419	10097	1780	FALSE	302574314
10098	groupI_2678427	TRUE	FALSE	FALSE	1	2678427	10098	1781	FALSE	302574322
10099	groupI_2678429	TRUE	FALSE	FALSE	1	2678429	10099	1782	FALSE	302574324
10100	groupI_2678436	TRUE	FALSE	FALSE	1	2678436	10100	1783	FALSE	302574331
10101	groupI_2678453	TRUE	FALSE	FALSE	1	2678453	10101	1784	FALSE	302574348
10102	groupI_2678457	TRUE	FALSE	FALSE	1	2678457	10102	1785	FALSE	302574352
10103	groupI_2678460	TRUE	FALSE	FALSE	1	2678460	10103	1786	FALSE	302574355
10104	groupI_2678467	TRUE	FALSE	FALSE	1	2678467	10104	1787	FALSE	302574362
10105	groupI_2678480	TRUE	FALSE	FALSE	1	2678480	10105	1788	FALSE	302574375
10106	groupI_2678487	TRUE	FALSE	FALSE	1	2678487	10106	1789	FALSE	302574382
10107	groupI_2678488	TRUE	FALSE	FALSE	1	2678488	10107	1790	FALSE	302574383
10108	groupI_2678489	TRUE	FALSE	FALSE	1	2678489	10108	1791	FALSE	302574384
10109	groupI_2678498	TRUE	FALSE	FALSE	1	2678498	10109	1792	FALSE	302574393
10110	groupI_2678647	TRUE	FALSE	FALSE	1	2678647	10110	1793	FALSE	302574542
10111	groupI_2678651	TRUE	FALSE	FALSE	1	2678651	10111	1794	FALSE	302574546
10112	groupI_2678657	TRUE	FALSE	FALSE	1	2678657	10112	1795	FALSE	302574552
10113	groupI_2678676	TRUE	FALSE	FALSE	1	2678676	10113	1796	FALSE	302574571
10114	groupI_2678683	TRUE	FALSE	FALSE	1	2678683	10114	1797	FALSE	302574578
10115	groupI_2678690	TRUE	FALSE	FALSE	1	2678690	10115	1798	FALSE	302574585
10116	groupI_2678698	TRUE	FALSE	FALSE	1	2678698	10116	1799	FALSE	302574593
10117	groupI_2678702	TRUE	FALSE	FALSE	1	2678702	10117	1800	FALSE	302574597
10118	groupI_2678704	TRUE	FALSE	FALSE	1	2678704	10118	1801	FALSE	302574599
10119	groupI_2678706	TRUE	FALSE	FALSE	1	2678706	10119	1802	FALSE	302574601
10120	groupI_2678717	TRUE	FALSE	FALSE	1	2678717	10120	1803	FALSE	302574612
10121	groupI_2678731	TRUE	FALSE	FALSE	1	2678731	10121	1804	FALSE	302574626
10122	groupI_2678733	TRUE	FALSE	FALSE	1	2678733	10122	1805	FALSE	302574628
10123	groupI_2678735	TRUE	FALSE	FALSE	1	2678735	10123	1806	FALSE	302574630
10211	groupI_2686675	TRUE	FALSE	FALSE	1	2686675	10211	1807	FALSE	302582570
10212	groupI_2686706	TRUE	FALSE	FALSE	1	2686706	10212	1808	FALSE	302582601
10213	groupI_2686725	TRUE	FALSE	FALSE	1	2686725	10213	1809	FALSE	302582620
10214	groupI_2687001	TRUE	FALSE	FALSE	1	2687001	10214	1810	FALSE	302582896
10215	groupI_2690218	TRUE	FALSE	FALSE	1	2690218	10215	1811	FALSE	302586113
10216	groupI_2690221	TRUE	FALSE	FALSE	1	2690221	10216	1812	FALSE	302586116
10217	groupI_2690222	TRUE	FALSE	FALSE	1	2690222	10217	1813	FALSE	302586117
10218	groupI_2690232	TRUE	FALSE	FALSE	1	2690232	10218	1814	FALSE	302586127
10219	groupI_2690250	TRUE	FALSE	FALSE	1	2690250	10219	1815	FALSE	302586145
10220	groupI_2690251	TRUE	FALSE	FALSE	1	2690251	10220	1816	FALSE	302586146
10221	groupI_2690262	TRUE	FALSE	FALSE	1	2690262	10221	1817	FALSE	302586157
10222	groupI_2690267	TRUE	FALSE	FALSE	1	2690267	10222	1818	FALSE	302586162
10223	groupI_2690273	TRUE	FALSE	FALSE	1	2690273	10223	1819	FALSE	302586168
10224	groupI_2690276	TRUE	FALSE	FALSE	1	2690276	10224	1820	FALSE	302586171
10225	groupI_2690277	TRUE	FALSE	FALSE	1	2690277	10225	1821	FALSE	302586172
10226	groupI_2690290	TRUE	FALSE	FALSE	1	2690290	10226	1822	FALSE	302586185
10227	groupI_2690297	TRUE	FALSE	FALSE	1	2690297	10227	1823	FALSE	302586192
10228	groupI_2690298	TRUE	FALSE	FALSE	1	2690298	10228	1824	FALSE	302586193
10229	groupI_2690299	TRUE	FALSE	FALSE	1	2690299	10229	1825	FALSE	302586194
10230	groupI_2690303	TRUE	FALSE	FALSE	1	2690303	10230	1826	FALSE	302586198
10231	groupI_2690470	TRUE	FALSE	FALSE	1	2690470	10231	1827	FALSE	302586365
10232	groupI_2690483	TRUE	FALSE	FALSE	1	2690483	10232	1828	FALSE	302586378
10233	groupI_2690511	TRUE	FALSE	FALSE	1	2690511	10233	1829	FALSE	302586406
10234	groupI_2690514	TRUE	FALSE	FALSE	1	2690514	10234	1830	FALSE	302586409
10235	groupI_2690523	TRUE	FALSE	FALSE	1	2690523	10235	1831	FALSE	302586418
10236	groupI_2690528	TRUE	FALSE	FALSE	1	2690528	10236	1832	FALSE	302586423
10237	groupI_2690539	TRUE	FALSE	FALSE	1	2690539	10237	1833	FALSE	302586434
10238	groupI_2690544	TRUE	FALSE	FALSE	1	2690544	10238	1834	FALSE	302586439
10239	groupI_2690546	TRUE	FALSE	FALSE	1	2690546	10239	1835	FALSE	302586441
10240	groupI_2690547	TRUE	FALSE	FALSE	1	2690547	10240	1836	FALSE	302586442
10547	groupI_2741355	TRUE	FALSE	FALSE	1	2741355	10547	1837	FALSE	302637250
10548	groupI_2741361	TRUE	FALSE	FALSE	1	2741361	10548	1838	FALSE	302637256
10549	groupI_2741374	TRUE	FALSE	FALSE	1	2741374	10549	1839	FALSE	302637269
10550	groupI_2741384	TRUE	FALSE	FALSE	1	2741384	10550	1840	FALSE	302637279
10551	groupI_2741395	TRUE	FALSE	FALSE	1	2741395	10551	1841	FALSE	302637290
10552	groupI_2741402	TRUE	FALSE	FALSE	1	2741402	10552	1842	FALSE	302637297
10553	groupI_2741403	TRUE	FALSE	FALSE	1	2741403	10553	1843	FALSE	302637298
10554	groupI_2741416	TRUE	FALSE	FALSE	1	2741416	10554	1844	FALSE	302637311
10555	groupI_2741425	TRUE	FALSE	FALSE	1	2741425	10555	1845	FALSE	302637320
10556	groupI_2741428	TRUE	FALSE	FALSE	1	2741428	10556	1846	FALSE	302637323
10557	groupI_2741438	TRUE	FALSE	FALSE	1	2741438	10557	1847	FALSE	302637333
10558	groupI_2741603	TRUE	FALSE	FALSE	1	2741603	10558	1848	FALSE	302637498
10559	groupI_2741626	TRUE	FALSE	FALSE	1	2741626	10559	1849	FALSE	302637521
10560	groupI_2741633	TRUE	FALSE	FALSE	1	2741633	10560	1850	FALSE	302637528
10561	groupI_2741646	TRUE	FALSE	FALSE	1	2741646	10561	1851	FALSE	302637541
10590	groupI_2744819	TRUE	FALSE	FALSE	1	2744819	10590	1852	FALSE	302640714
10591	groupI_2744832	TRUE	FALSE	FALSE	1	2744832	10591	1853	FALSE	302640727
10592	groupI_2744842	TRUE	FALSE	FALSE	1	2744842	10592	1854	FALSE	302640737
10593	groupI_2744861	TRUE	FALSE	FALSE	1	2744861	10593	1855	FALSE	302640756
10594	groupI_2744867	TRUE	FALSE	FALSE	1	2744867	10594	1856	FALSE	302640762
10595	groupI_2745100	TRUE	FALSE	FALSE	1	2745100	10595	1857	FALSE	302640995
10596	groupI_2745121	TRUE	FALSE	FALSE	1	2745121	10596	1858	FALSE	302641016
10665	groupI_2764032	TRUE	FALSE	FALSE	1	2764032	10665	1859	FALSE	302659927
10666	groupI_2764034	TRUE	FALSE	FALSE	1	2764034	10666	1860	FALSE	302659929
10667	groupI_2764038	TRUE	FALSE	FALSE	1	2764038	10667	1861	FALSE	302659933
10668	groupI_2764297	TRUE	FALSE	FALSE	1	2764297	10668	1862	FALSE	302660192
10669	groupI_2764304	TRUE	FALSE	FALSE	1	2764304	10669	1863	FALSE	302660199
10670	groupI_2764327	TRUE	FALSE	FALSE	1	2764327	10670	1864	FALSE	302660222
10710	groupI_2774582	TRUE	FALSE	FALSE	1	2774582	10710	1865	FALSE	302670477
10711	groupI_2774602	TRUE	FALSE	FALSE	1	2774602	10711	1866	FALSE	302670497
10712	groupI_2774837	TRUE	FALSE	FALSE	1	2774837	10712	1867	FALSE	302670732
10713	groupI_2774838	TRUE	FALSE	FALSE	1	2774838	10713	1868	FALSE	302670733
10714	groupI_2774861	TRUE	FALSE	FALSE	1	2774861	10714	1869	FALSE	302670756
10715	groupI_2774875	TRUE	FALSE	FALSE	1	2774875	10715	1870	FALSE	302670770
10716	groupI_2774876	TRUE	FALSE	FALSE	1	2774876	10716	1871	FALSE	302670771
10717	groupI_2774889	TRUE	FALSE	FALSE	1	2774889	10717	1872	FALSE	302670784
10718	groupI_2774894	TRUE	FALSE	FALSE	1	2774894	10718	1873	FALSE	302670789
10719	groupI_2777714	TRUE	FALSE	FALSE	1	2777714	10719	1874	FALSE	302673609
10720	groupI_2777744	TRUE	FALSE	FALSE	1	2777744	10720	1875	FALSE	302673639
10721	groupI_2777757	TRUE	FALSE	FALSE	1	2777757	10721	1876	FALSE	302673652
10722	groupI_2777772	TRUE	FALSE	FALSE	1	2777772	10722	1877	FALSE	302673667
10723	groupI_2777780	TRUE	FALSE	FALSE	1	2777780	10723	1878	FALSE	302673675
10724	groupI_2779939	TRUE	FALSE	FALSE	1	2779939	10724	1879	FALSE	302675834
10725	groupI_2779941	TRUE	FALSE	FALSE	1	2779941	10725	1880	FALSE	302675836
10726	groupI_2779964	TRUE	FALSE	FALSE	1	2779964	10726	1881	FALSE	302675859
10727	groupI_2779967	TRUE	FALSE	FALSE	1	2779967	10727	1882	FALSE	302675862
10728	groupI_2779970	TRUE	FALSE	FALSE	1	2779970	10728	1883	FALSE	302675865
10756	groupI_2780167	TRUE	FALSE	FALSE	1	2780167	10756	1884	FALSE	302676062
10757	groupI_2780187	TRUE	FALSE	FALSE	1	2780187	10757	1885	FALSE	302676082
10758	groupI_2780199	TRUE	FALSE	FALSE	1	2780199	10758	1886	FALSE	302676094
10760	groupI_2780225	TRUE	FALSE	FALSE	1	2780225	10760	1887	FALSE	302676120
10764	groupI_2780232	TRUE	FALSE	FALSE	1	2780232	10764	1888	FALSE	302676127
10819	groupI_2791707	TRUE	FALSE	FALSE	1	2791707	10819	1889	FALSE	302687602
10820	groupI_2791716	TRUE	FALSE	FALSE	1	2791716	10820	1890	FALSE	302687611
10821	groupI_2791720	TRUE	FALSE	FALSE	1	2791720	10821	1891	FALSE	302687615
10822	groupI_2791724	TRUE	FALSE	FALSE	1	2791724	10822	1892	FALSE	302687619
10823	groupI_2791740	TRUE	FALSE	FALSE	1	2791740	10823	1893	FALSE	302687635
10824	groupI_2791754	TRUE	FALSE	FALSE	1	2791754	10824	1894	FALSE	302687649
10825	groupI_2792055	TRUE	FALSE	FALSE	1	2792055	10825	1895	FALSE	302687950
10826	groupI_2792056	TRUE	FALSE	FALSE	1	2792056	10826	1896	FALSE	302687951
10842	groupI_2794840	TRUE	FALSE	FALSE	1	2794840	10842	1897	FALSE	302690735
10843	groupI_2794849	TRUE	FALSE	FALSE	1	2794849	10843	1898	FALSE	302690744
10844	groupI_2794851	TRUE	FALSE	FALSE	1	2794851	10844	1899	FALSE	302690746
10845	groupI_2794854	TRUE	FALSE	FALSE	1	2794854	10845	1900	FALSE	302690749
10846	groupI_2794857	TRUE	FALSE	FALSE	1	2794857	10846	1901	FALSE	302690752
10847	groupI_2794859	TRUE	FALSE	FALSE	1	2794859	10847	1902	FALSE	302690754
10848	groupI_2794873	TRUE	FALSE	FALSE	1	2794873	10848	1903	FALSE	302690768
10849	groupI_2794874	TRUE	FALSE	FALSE	1	2794874	10849	1904	FALSE	302690769
10850	groupI_2795115	TRUE	FALSE	FALSE	1	2795115	10850	1905	FALSE	302691010
10851	groupI_2795130	TRUE	FALSE	FALSE	1	2795130	10851	1906	FALSE	302691025
10852	groupI_2795132	TRUE	FALSE	FALSE	1	2795132	10852	1907	FALSE	302691027
10853	groupI_2795165	TRUE	FALSE	FALSE	1	2795165	10853	1908	FALSE	302691060
10854	groupI_2795176	TRUE	FALSE	FALSE	1	2795176	10854	1909	FALSE	302691071
10855	groupI_2795178	TRUE	FALSE	FALSE	1	2795178	10855	1910	FALSE	302691073
10860	groupI_2797637	TRUE	FALSE	FALSE	1	2797637	10860	1911	FALSE	302693532
10861	groupI_2797845	TRUE	FALSE	FALSE	1	2797845	10861	1912	FALSE	302693740
10862	groupI_2797906	TRUE	FALSE	FALSE	1	2797906	10862	1913	FALSE	302693801
10934	groupI_2830797	TRUE	FALSE	FALSE	1	2830797	10934	1914	FALSE	302726692
10935	groupI_2830802	TRUE	FALSE	FALSE	1	2830802	10935	1915	FALSE	302726697
10936	groupI_2830805	TRUE	FALSE	FALSE	1	2830805	10936	1916	FALSE	302726700
10937	groupI_2830814	TRUE	FALSE	FALSE	1	2830814	10937	1917	FALSE	302726709
10938	groupI_2830822	TRUE	FALSE	FALSE	1	2830822	10938	1918	FALSE	302726717
10939	groupI_2830823	TRUE	FALSE	FALSE	1	2830823	10939	1919	FALSE	302726718
10940	groupI_2830826	TRUE	FALSE	FALSE	1	2830826	10940	1920	FALSE	302726721
10941	groupI_2830828	TRUE	FALSE	FALSE	1	2830828	10941	1921	FALSE	302726723
10942	groupI_2830832	TRUE	FALSE	FALSE	1	2830832	10942	1922	FALSE	302726727
10943	groupI_2830833	TRUE	FALSE	FALSE	1	2830833	10943	1923	FALSE	302726728
10944	groupI_2830836	TRUE	FALSE	FALSE	1	2830836	10944	1924	FALSE	302726731
10945	groupI_2830843	TRUE	FALSE	FALSE	1	2830843	10945	1925	FALSE	302726738
10946	groupI_2830851	TRUE	FALSE	FALSE	1	2830851	10946	1926	FALSE	302726746
10947	groupI_2830858	TRUE	FALSE	FALSE	1	2830858	10947	1927	FALSE	302726753
10948	groupI_2830860	TRUE	FALSE	FALSE	1	2830860	10948	1928	FALSE	302726755
10949	groupI_2830873	TRUE	FALSE	FALSE	1	2830873	10949	1929	FALSE	302726768
10950	groupI_2830874	TRUE	FALSE	FALSE	1	2830874	10950	1930	FALSE	302726769
10951	groupI_2830880	TRUE	FALSE	FALSE	1	2830880	10951	1931	FALSE	302726775
10952	groupI_2831044	TRUE	FALSE	FALSE	1	2831044	10952	1932	FALSE	302726939
10953	groupI_2831050	TRUE	FALSE	FALSE	1	2831050	10953	1933	FALSE	302726945
10954	groupI_2831055	TRUE	FALSE	FALSE	1	2831055	10954	1934	FALSE	302726950
10955	groupI_2831057	TRUE	FALSE	FALSE	1	2831057	10955	1935	FALSE	302726952
10956	groupI_2831058	TRUE	FALSE	FALSE	1	2831058	10956	1936	FALSE	302726953
10957	groupI_2831061	TRUE	FALSE	FALSE	1	2831061	10957	1937	FALSE	302726956
10958	groupI_2831064	TRUE	FALSE	FALSE	1	2831064	10958	1938	FALSE	302726959
10959	groupI_2831069	TRUE	FALSE	FALSE	1	2831069	10959	1939	FALSE	302726964
10960	groupI_2831077	TRUE	FALSE	FALSE	1	2831077	10960	1940	FALSE	302726972
10961	groupI_2831079	TRUE	FALSE	FALSE	1	2831079	10961	1941	FALSE	302726974
10962	groupI_2831080	TRUE	FALSE	FALSE	1	2831080	10962	1942	FALSE	302726975
10963	groupI_2831091	TRUE	FALSE	FALSE	1	2831091	10963	1943	FALSE	302726986
10964	groupI_2831097	TRUE	FALSE	FALSE	1	2831097	10964	1944	FALSE	302726992
10965	groupI_2831098	TRUE	FALSE	FALSE	1	2831098	10965	1945	FALSE	302726993
10966	groupI_2831121	TRUE	FALSE	FALSE	1	2831121	10966	1946	FALSE	302727016
10967	groupI_2831123	TRUE	FALSE	FALSE	1	2831123	10967	1947	FALSE	302727018
10968	groupI_2836510	TRUE	FALSE	FALSE	1	2836510	10968	1948	FALSE	302732405
10969	groupI_2836517	TRUE	FALSE	FALSE	1	2836517	10969	1949	FALSE	302732412
10970	groupI_2836526	TRUE	FALSE	FALSE	1	2836526	10970	1950	FALSE	302732421
10971	groupI_2836530	TRUE	FALSE	FALSE	1	2836530	10971	1951	FALSE	302732425
10972	groupI_2836534	TRUE	FALSE	FALSE	1	2836534	10972	1952	FALSE	302732429
10973	groupI_2836571	TRUE	FALSE	FALSE	1	2836571	10973	1953	FALSE	302732466
10974	groupI_2836769	TRUE	FALSE	FALSE	1	2836769	10974	1954	FALSE	302732664
10975	groupI_2836813	TRUE	FALSE	FALSE	1	2836813	10975	1955	FALSE	302732708
10976	groupI_2853500	TRUE	FALSE	FALSE	1	2853500	10976	1956	FALSE	302749395
10977	groupI_2853503	TRUE	FALSE	FALSE	1	2853503	10977	1957	FALSE	302749398
10978	groupI_2853504	TRUE	FALSE	FALSE	1	2853504	10978	1958	FALSE	302749399
10979	groupI_2853506	TRUE	FALSE	FALSE	1	2853506	10979	1959	FALSE	302749401
10980	groupI_2853521	TRUE	FALSE	FALSE	1	2853521	10980	1960	FALSE	302749416
10981	groupI_2853531	TRUE	FALSE	FALSE	1	2853531	10981	1961	FALSE	302749426
10982	groupI_2853678	TRUE	FALSE	FALSE	1	2853678	10982	1962	FALSE	302749573
10983	groupI_2853692	TRUE	FALSE	FALSE	1	2853692	10983	1963	FALSE	302749587
10984	groupI_2853710	TRUE	FALSE	FALSE	1	2853710	10984	1964	FALSE	302749605
10985	groupI_2853753	TRUE	FALSE	FALSE	1	2853753	10985	1965	FALSE	302749648
10986	groupI_2853756	TRUE	FALSE	FALSE	1	2853756	10986	1966	FALSE	302749651
10987	groupI_2859173	TRUE	FALSE	FALSE	1	2859173	10987	1967	FALSE	302755068
10988	groupI_2859241	TRUE	FALSE	FALSE	1	2859241	10988	1968	FALSE	302755136
10989	groupI_2859414	TRUE	FALSE	FALSE	1	2859414	10989	1969	FALSE	302755309
10990	groupI_2859442	TRUE	FALSE	FALSE	1	2859442	10990	1970	FALSE	302755337
10991	groupI_2859443	TRUE	FALSE	FALSE	1	2859443	10991	1971	FALSE	302755338
10992	groupI_2859472	TRUE	FALSE	FALSE	1	2859472	10992	1972	FALSE	302755367
10993	groupI_2859476	TRUE	FALSE	FALSE	1	2859476	10993	1973	FALSE	302755371
10994	groupI_2859478	TRUE	FALSE	FALSE	1	2859478	10994	1974	FALSE	302755373
10995	groupI_2864168	TRUE	FALSE	FALSE	1	2864168	10995	1975	FALSE	302760063
10996	groupI_2864182	TRUE	FALSE	FALSE	1	2864182	10996	1976	FALSE	302760077
10997	groupI_2864428	TRUE	FALSE	FALSE	1	2864428	10997	1977	FALSE	302760323
10998	groupI_2864447	TRUE	FALSE	FALSE	1	2864447	10998	1978	FALSE	302760342
10999	groupI_2864451	TRUE	FALSE	FALSE	1	2864451	10999	1979	FALSE	302760346
11000	groupI_2871291	TRUE	FALSE	FALSE	1	2871291	11000	1980	FALSE	302767186
11001	groupI_2871300	TRUE	FALSE	FALSE	1	2871300	11001	1981	FALSE	302767195
11002	groupI_2871306	TRUE	FALSE	FALSE	1	2871306	11002	1982	FALSE	302767201
11003	groupI_2871309	TRUE	FALSE	FALSE	1	2871309	11003	1983	FALSE	302767204
11004	groupI_2871511	TRUE	FALSE	FALSE	1	2871511	11004	1984	FALSE	302767406
11005	groupI_2871512	TRUE	FALSE	FALSE	1	2871512	11005	1985	FALSE	302767407
11006	groupI_2871515	TRUE	FALSE	FALSE	1	2871515	11006	1986	FALSE	302767410
11007	groupI_2871530	TRUE	FALSE	FALSE	1	2871530	11007	1987	FALSE	302767425
11008	groupI_2871559	TRUE	FALSE	FALSE	1	2871559	11008	1988	FALSE	302767454
11009	groupI_2871591	TRUE	FALSE	FALSE	1	2871591	11009	1989	FALSE	302767486
11010	groupI_2877435	TRUE	FALSE	FALSE	1	2877435	11010	1990	FALSE	302773330
11011	groupI_2877443	TRUE	FALSE	FALSE	1	2877443	11011	1991	FALSE	302773338
11012	groupI_2877444	TRUE	FALSE	FALSE	1	2877444	11012	1992	FALSE	302773339
11013	groupI_2877449	TRUE	FALSE	FALSE	1	2877449	11013	1993	FALSE	302773344
11014	groupI_2877452	TRUE	FALSE	FALSE	1	2877452	11014	1994	FALSE	302773347
11015	groupI_2877456	TRUE	FALSE	FALSE	1	2877456	11015	1995	FALSE	302773351
11016	groupI_2877462	TRUE	FALSE	FALSE	1	2877462	11016	1996	FALSE	302773357
11017	groupI_2877464	TRUE	FALSE	FALSE	1	2877464	11017	1997	FALSE	302773359
11018	groupI_2877468	TRUE	FALSE	FALSE	1	2877468	11018	1998	FALSE	302773363
11019	groupI_2877472	TRUE	FALSE	FALSE	1	2877472	11019	1999	FALSE	302773367
[truncated: 242,315 more rows]
