# Supplementary material for: Scale‐dependent effects of host patch traits on species composition in a stickleback parasite metacommunity
Source: Ecology. 2020 Oct 1;101(12):e03181. doi: 10.1002/ecy.3181 (PMC7757261; doi:10.1002/ecy.3181)
Supplement: Supplementary file 3 — Data S2 [file ECY-101-e03181-s003.zip]

Archive with 1 entries (1 files):
- testcov_comparisons.csv
