# Supplementary material for: Scale‐dependent effects of host patch traits on species composition in a stickleback parasite metacommunity
Source: Ecology. 2020 Oct 1;101(12):e03181. doi: 10.1002/ecy.3181 (PMC7757261; doi:10.1002/ecy.3181)
Supplement: Supplementary file 3 — Data S2 [file ECY-101-e03181-s003.zip › testcov_comparisons.csv]

Results of testcov() comparisons of parasite-parasite cooccurrence matrices between pairs of lakes (co-occurrence at the individual host scale); and in comparison to the among-lake covariance matrix (second column on the right); and the covariance matrix among all fish (omitting population structure; right-most column). Cells present p-values testing the null hypothesis that a given comparison ha…
	Amor Lake	Blackwater Lake	Bob Lake	Boot Lake	Brewster Lake	Browns Bay Lake	Cecil Lake	Cedar Lake	Comida Lake	Cranberry Lake	Echo Lake	Farewell Lake	Fry Lake	Gosling Lake	Gray Lake	Higgens Lake	Lawson Lake	Little Goose Lake	Little Mud Lake	Lower Campbell Lake	Lower Stella Lake	McCreight Lake	McNair Lake	Merril Lake	Mohun Lake	Mud Lake	Muskeg Lake	Ormund Lake	Roberts Lake	Snow Lake	Stella Lake	Upper Campbell Lake	Village Bay Lake	Among-lake	All_data
Amor Lake	NA	0	0.194	0	0.0012	0.0824	0.0012	0	0	0.0116	0	0	0.0028	0	0.0412	0.0124	0	0.0096	0	0.9124	0.0152	0.1676	0.0184	0	0.3548	0	4.00E-04	0	0.02	0	0.2136	0.0044	0.0108	0.536	0
Blackwater Lake	NA	NA	0	0	0	0	0	0	0	0	0	0	0	0	4.00E-04	0.1404	0	0	0.0188	0.678	0	0	0	0	0	0.0152	0	0	0	0	0	0	0	0	0
Bob Lake	NA	NA	NA	0	0.0424	0.636	0	0	0	0.1328	0	0	0.0256	0.0436	0.0116	0.078	0.1992	0.3064	0	0.1364	0.1028	0.0552	0.0012	0.1348	0.0352	0	0	0	4.00E-04	4.00E-04	0.5928	0.2752	0.2416	0.2612	0
Boot Lake	NA	NA	NA	NA	0	0	0	0.0204	0	0	0	0.0036	0	0	0	0.5032	0	0.0456	0.002	0.1404	0	0.5332	0.0016	4.00E-04	4.00E-04	0	0	0	0	4.00E-04	0	0	0	0	0.0064
Brewster Lake	NA	NA	NA	NA	NA	0.0948	0.6248	0.0048	0.0064	0.3148	0.004	0	0.1068	0.0624	0.0508	0.1708	0	0.0116	0	0.0724	0.0012	0.0112	0.0624	0.0012	0.0016	0	0	0.1956	0.0028	0.3044	0.2304	0.4596	0.6128	0.1244	0
Browns Bay Lake	NA	NA	NA	NA	NA	NA	NA	0	0	0.84	0	0	0.0132	0.0164	0.0032	0.0084	0.0308	0.0072	0	NA	0.0056	0.016	0.002	0.0572	0.4916	0	0	0	4.00E-04	4.00E-04	0.0836	0.0632	0.2212	0.1172	0
Cecil Lake	NA	NA	NA	NA	NA	NA	NA	8.00E-04	0.0012	0	0	0	0.1848	4.00E-04	0.0164	0	0.2296	0.116	0	0.348	0	0.0884	0.396	0.084	0.0684	0	0.2028	0.0032	0.0312	0	0	0	0.178	0.3908	0
Cedar Lake	NA	NA	NA	NA	NA	NA	NA	NA	4.00E-04	0	4.00E-04	0.0132	0	0	0.28	8.00E-04	0.4996	0.0036	0.002	0.48	0	0.0572	0.0036	0	0	0	0	0	4.00E-04	0.2208	0	0	4.00E-04	0	0
Comida Lake	NA	NA	NA	NA	NA	NA	NA	NA	NA	0	0.088	0.0088	4.00E-04	4.00E-04	0.1708	0.024	0	0.004	0.0016	0.0848	8.00E-04	0.104	0.156	0.1092	0.0016	0	8.00E-04	0.3672	0.002	0.0236	0	0	0.002	0.1508	0
Cranberry Lake	NA	NA	NA	NA	NA	NA	NA	NA	NA	NA	0	0	0	0	0.006	0.062	0.26	0.0124	0	0.0028	0.6776	0.0164	0	0.0128	0.0228	0	0	0	0	0	0.73	0.0596	0.1436	0.006	0
Echo Lake	NA	NA	NA	NA	NA	NA	NA	NA	NA	NA	NA	0	0	0.0012	0.0412	0.0496	0	0.1128	0	0.2716	0	0.6392	0.1444	0.5576	0.0048	0	0.0852	0.0084	0	0.024	0	0	0	0.8028	0
Farewell Lake	NA	NA	NA	NA	NA	NA	NA	NA	NA	NA	NA	NA	0	0.002	0.0376	0.0684	0	0.006	0	0.3912	0	0.0124	0	0	0	0	0	0	0	0	0	0	0	0.0464	0
Fry Lake	NA	NA	NA	NA	NA	NA	NA	NA	NA	NA	NA	NA	NA	0	0.0168	0	0	0.0136	0	0.7088	0.0344	0.028	0.0216	0	0.4796	0	0.0032	0	0.0072	4.00E-04	0.0164	0.0092	0.0496	0.0444	0
Gosling Lake	NA	NA	NA	NA	NA	NA	NA	NA	NA	NA	NA	NA	NA	NA	0.0032	0.004	0	0	4.00E-04	0	0.0548	8.00E-04	4.00E-04	0	0	0	0	0.0136	0.0044	0	0.002	0.0568	0.1796	0.6688	0
Gray Lake	NA	NA	NA	NA	NA	NA	NA	NA	NA	NA	NA	NA	NA	NA	NA	0.1304	0.0528	0.052	0.0556	0.6148	0.02	0.1728	0.1124	0.0636	0.03	4.00E-04	4.00E-04	0.3976	0.0712	0.2524	0.0328	0.0248	0.0456	0.8436	0
Higgens Lake	NA	NA	NA	NA	NA	NA	NA	NA	NA	NA	NA	NA	NA	NA	NA	NA	0.1292	0.0028	0.0672	4.00E-04	0.0716	0.0976	0	0.0856	0.0012	0.4212	4.00E-04	0.252	0.016	0.6116	0.1	0.1652	0.8176	0.1584	0.0316
Lawson Lake	NA	NA	NA	NA	NA	NA	NA	NA	NA	NA	NA	NA	NA	NA	NA	NA	NA	0	0.0024	0.6864	0.1332	0.0304	0.1956	0	0	0	0	8.00E-04	0.0852	0.1996	0.1832	0	0.3124	0.1036	0
Little Goose Lake	NA	NA	NA	NA	NA	NA	NA	NA	NA	NA	NA	NA	NA	NA	NA	NA	NA	NA	0.0024	0.3008	0.1032	0.07	0.454	8.00E-04	0.0156	0	4.00E-04	0.0068	0.0092	0.0648	0.088	0.1776	0.0528	0.0348	0
Little Mud Lake	NA	NA	NA	NA	NA	NA	NA	NA	NA	NA	NA	NA	NA	NA	NA	NA	NA	NA	NA	0.0776	0	0.0084	0	0.316	0	0.14	0	0	0	0	0	0	0	0.0036	0
Lower Campbell Lake	NA	NA	NA	NA	NA	NA	NA	NA	NA	NA	NA	NA	NA	NA	NA	NA	NA	NA	NA	NA	0.088	0.3396	0.846	0.6188	0.6148	0.0356	0.2096	0.2312	0.7172	0.084	0.08	0.4072	0.1704	0.7184	0.0256
Lower Stella Lake	NA	NA	NA	NA	NA	NA	NA	NA	NA	NA	NA	NA	NA	NA	NA	NA	NA	NA	NA	NA	NA	0.0264	0.0024	0.0096	0	0	0	0	0.0056	0.0012	0.1024	0.2312	0.3872	0.1368	0
McCreight Lake	NA	NA	NA	NA	NA	NA	NA	NA	NA	NA	NA	NA	NA	NA	NA	NA	NA	NA	NA	NA	NA	NA	0.4216	0.6484	0.0068	0	4.00E-04	0.1292	0.0568	0.1552	0.0132	0.0756	0.1568	0.1992	0.002
McNair Lake	NA	NA	NA	NA	NA	NA	NA	NA	NA	NA	NA	NA	NA	NA	NA	NA	NA	NA	NA	NA	NA	NA	NA	0.4676	0.2808	0	0	0.012	0.0692	0.1108	0.0012	0.0016	0.1072	0.7256	0
Merril Lake	NA	NA	NA	NA	NA	NA	NA	NA	NA	NA	NA	NA	NA	NA	NA	NA	NA	NA	NA	NA	NA	NA	NA	NA	0.0016	0.0012	4.00E-04	0.0108	0.0804	0.1212	0.1992	4.00E-04	0.3244	0.5312	0
Mohun Lake	NA	NA	NA	NA	NA	NA	NA	NA	NA	NA	NA	NA	NA	NA	NA	NA	NA	NA	NA	NA	NA	NA	NA	NA	NA	0	0	0.0124	0.028	0.0048	0.2872	0.0356	0.358	0.0952	0
Mud Lake	NA	NA	NA	NA	NA	NA	NA	NA	NA	NA	NA	NA	NA	NA	NA	NA	NA	NA	NA	NA	NA	NA	NA	NA	NA	NA	0	0	0	0	0	0	0	0	0
Muskeg Lake	NA	NA	NA	NA	NA	NA	NA	NA	NA	NA	NA	NA	NA	NA	NA	NA	NA	NA	NA	NA	NA	NA	NA	NA	NA	NA	NA	0.3188	0.0608	0	0	0	4.00E-04	8.00E-04	0
Ormund Lake	NA	NA	NA	NA	NA	NA	NA	NA	NA	NA	NA	NA	NA	NA	NA	NA	NA	NA	NA	NA	NA	NA	NA	NA	NA	NA	NA	NA	0.0012	0.0016	0	0	0.0012	0.1096	0
Roberts Lake	NA	NA	NA	NA	NA	NA	NA	NA	NA	NA	NA	NA	NA	NA	NA	NA	NA	NA	NA	NA	NA	NA	NA	NA	NA	NA	NA	NA	NA	0	0.0012	0.0012	0.01	0.0116	0
Snow Lake	NA	NA	NA	NA	NA	NA	NA	NA	NA	NA	NA	NA	NA	NA	NA	NA	NA	NA	NA	NA	NA	NA	NA	NA	NA	NA	NA	NA	NA	NA	0	0	0.0032	0.2316	4.00E-04
Stella Lake	NA	NA	NA	NA	NA	NA	NA	NA	NA	NA	NA	NA	NA	NA	NA	NA	NA	NA	NA	NA	NA	NA	NA	NA	NA	NA	NA	NA	NA	NA	NA	0.1196	0.1732	0.3068	0
Upper Campbell Lake	NA	NA	NA	NA	NA	NA	NA	NA	NA	NA	NA	NA	NA	NA	NA	NA	NA	NA	NA	NA	NA	NA	NA	NA	NA	NA	NA	NA	NA	NA	NA	NA	0.1224	0.2756	0
Village Bay Lake	NA	NA	NA	NA	NA	NA	NA	NA	NA	NA	NA	NA	NA	NA	NA	NA	NA	NA	NA	NA	NA	NA	NA	NA	NA	NA	NA	NA	NA	NA	NA	NA	NA	0.4032	0
